# Supplementary material for: Negative selection in tumor genome evolution acts on essential cellular functions and the immunopeptidome
Source: Genome Biol. 2018 May 31;19:67. doi: 10.1186/s13059-018-1434-0 (PMC5984361; doi:10.1186/s13059-018-1434-0)
Supplement: Supplementary file 1 — This document contains additional supporting evidence presented as supplemental tables. (XLSX 50 kb) [file 13059_2018_1434_MOESM1_ESM.xlsx]

## Sheet: ST1
Tumor Type	TumorTypeShort	#Samples	#Mutations	#FinalNumberofMutations	Ref
Adrenocortical_carcinoma	ACC	91	13130	8145	Zheng, Siyuan, et al. "Comprehensive pan-genomic characterization of adrenocortical carcinoma." Cancer cell 29.5 (2016): 723-736.
Bladder_Urothelial_Carcinoma	BLCA	395	133351	93726	The Cancer Genome Atlas Research Network (2014) Comprehensive molecular characterization of urothelial bladder carcinoma. Nature, 507, 315–322.
Breast_invasive_carcinoma	BRCA	976	86769	70037	The Cancer Genome Atlas Network (2012) Comprehensive molecular portraits of human breast tumours. Nature, 490, 61–70.
Cervical_squamous_cell_carcinoma_and_endocervical_adenocarcinoma	CESC	194	45894	35521	Cancer Genome Atlas Research Network. "Integrated genomic and molecular characterization of cervical cancer." Nature 543.7645 (2017): 378.
Chronic_Lymphocityc_Leukemia	CLL	385	18791	8396	Puente, Xose S., et al. "Non-coding recurrent mutations in chronic lymphocytic leukaemia." Nature 526.7574 (2015): 519.
Colon_adenocarcinoma and Rectum_adenocarcinoma	COADREAD	298	139583	103879	The Cancer Genome Atlas Network (2012) Comprehensive molecular characterization of human colon and rectal cancer. Nature, 487, 330–337.
Esophageal_carcinoma	ESCA	183	40765	25571	The Cancer Genome Atlas Research Network (2017) Integrated genomic characterization of oesophageal carcinoma. Nature, 541, 169–175.
Head_and_Neck_squamous_cell_carcinoma	HNSC	508	109877	73159	The Cancer Genome Atlas Network (2015) Comprehensive genomic characterization of head and neck squamous cell carcinomas. Nature, 517, 576–582.
Kidney_renal_clear_cell_carcinoma	KIRC	213	21716	12408	The Cancer Genome Atlas Research Network (2013) Comprehensive molecular characterization of clear cell renal cell carcinoma. Nature, 499, 43–49.
Kidney_renal_papillary_cell_carcinoma	KIRP	161	15585	9899	The Cancer Genome Atlas Research Network (2016) Comprehensive Molecular Characterization of Papillary Renal-Cell Carcinoma. N. Engl. J. Med., 374, 135–145.
Brain_Lower_Grade_Glioma	LGG	513	45096	25408	The Cancer Genome Atlas Research Network (2015) Comprehensive, Integrative Genomic Analysis of Diffuse Lower-Grade Gliomas. N. Engl. J. Med., 372, 2481–2498.
Liver_hepatocellular_carcinoma	LIHC	198	27891	19352	The Cancer Genome Atlas Research Network (2017) Comprehensive and Integrative Genomic Characterization of Hepatocellular Carcinoma. Cell, 169, 1327–1341.e23.
Lung_adenocarcinoma	LUAD	542	216292	131982	The Cancer Genome Atlas Research Network (2014) Comprehensive molecular profiling of lung adenocarcinoma. Nature, 511, 543–550.
Lung_squamous_cell_carcinoma	LUSC	178	65306	44375	The Cancer Genome Atlas Research Network (2012) Comprehensive genomic characterization of squamous cell lung cancers. Nature, 489, 519–525.
Pheochromocytoma_and_Paraganglioma	PCPG	178	4432	1415	Fishbein, Lauren, et al. "Comprehensive molecular characterization of pheochromocytoma and paraganglioma." Cancer Cell 31.2 (2017): 181-193.
Prostate_adenocarcinoma	PRAD	425	24911	11038	The Cancer Genome Atlas Network (2015) The Molecular Taxonomy of Primary Prostate Cancer. Cell, 163, 1011–1025.
Sarcoma	SARC	255	31906	16475	Cancer Genome Atlas Research Network. "Comprehensive and integrated genomic characterization of adult soft tissue sarcomas." Cell 171.4 (2017): 950-965.
Skin_Cutaneous_Melanoma	SKCM	367	298328	220898	Akbani,R., Akdemir,K.C., Aksoy,B.A., Albert,M., Ally,A., Amin,S.B., Arachchi,H., Arora,A., Auman,J.T., Ayala,B., et al. (2015) Genomic Classification of Cutaneous Melanoma. Cell, 161, 1681–1696.
Stomach_adenocarcinoma	STAD	428	238694	152275	Cancer Genome Atlas Research Network. "Comprehensive molecular characterization of gastric adenocarcinoma." Nature 513.7517 (2014): 202.
Testicular_Germ_Cell_Tumors	TGCT	149	14127	2456	Unpublished
Thyroid_carcinoma	THCA	402	7061	3209	Agrawal,N., Akbani,R., Aksoy,B.A., Ally,A., Arachchi,H., Asa,S.L., Auman,J.T., Balasundaram,M., Balu,S., Baylin,S.B., et al. (2014) Integrated Genomic Characterization of Papillary Thyroid Carcinoma. Cell, 159, 676–690.
Thymoma	THYM	123	6673	1867	Radovich, Milan, et al. "The integrated genomic landscape of thymic epithelial tumors." Cancer cell 33.2 (2018): 244-258.
Uterine_Carcinosarcoma	UCEC	248	184862	156187	Cherniack, Andrew D., et al. "Integrated molecular characterization of uterine carcinosarcoma." Cancer Cell 31.3 (2017): 411-423.
Uterine_Corpus_Endometrial_Carcinoma	UCS	56	5886	3798	The Cancer Genome Atlas Research Network (2013) Integrated genomic characterization of endometrial carcinoma. Nature, 497, 67–73.
Uveal_Melanoma	UVM	80	2529	1351	Robertson, A. Gordon, et al. "Integrative analysis identifies four molecular and clinical subsets in uveal melanoma." Cancer cell 32.2 (2017): 204-220.
ST1. Description of Input TCGA data

## Sheet: ST3
NEGATIVE		Adrenocortical_carcinoma		Bladder_Urothelial_Carcinoma		Brain_Lower_Grade_Glioma		Breast_invasive_carcinoma		Cervical_squamous_cell_carcinoma_and_endocervical_adenocarcinoma		CLL		Colon_adenocarcinoma		Esophageal_carcinoma_		Head_and_Neck_squamous_cell_carcinoma		Kidney_renal_clear_cell_carcinoma		Kidney_renal_papillary_cell_carcinoma		Liver_hepatocellular_carcinoma		Lung_adenocarcinoma		Lung_squamous_cell_carcinoma		Pheochromocytoma_and_Paraganglioma		Prostate_adenocarcinoma		Rectum_adenocarcinoma		Sarcoma		Skin_Cutaneous_Melanoma		Stomach_adenocarcinoma		Testicular_Germ_Cell_Tumors		Thymoma		Thyroid_carcinoma		Uterine_Carcinosarcoma
EnsemblID	Hugo_Symbol	na	ns	na2	ns3	na4	ns5	na6	ns7	na8	ns9	na10	ns11	na12	ns13	na14	ns15	na16	ns17	na18	ns19	na20	ns21	na22	ns23	na24	ns25	na26	ns27	na28	ns29	na30	ns31	na32	ns33	na34	ns35	na36	ns37	na38	ns39	na40	ns41	na42	ns43	na44	ns45	na46	ns47
ENST00000019317	RALBP1	0	0	0	0.111111	0	0	0.666667	0.333333	0	0	0	0	0	0	0	0	0	0	0	0	0	0	0	0	0.333333	0	0	0	0	0	0	0	0	0	0	0	0	0.333333	0	0.111111	0	0	0	0	0	0	0	0
ENST00000220764	DECR1	0	0	0	0.3	0	0	0.111111	0	0	0.05	0.0555556	0	0.111111	0	0	0.05	0.0555556	0.1	0	0.05	0	0	0	0.05	0.0555556	0	0.0555556	0	0	0	0	0	0	0	0	0	0.222222	0.2	0.166667	0.15	0	0	0	0	0	0	0	0
ENST00000229829	HLA-DOA	0	0	0.0714286	0.0434783	0	0.130435	0.0714286	0	0	0	0	0	0.0714286	0.130435	0	0.0434783	0.0714286	0.0869565	0	0	0	0	0	0	0.0714286	0.0869565	0.0714286	0	0	0	0	0	0	0	0.0714286	0.0434783	0.357143	0.217391	0	0.173913	0	0	0	0	0	0	0	0
ENST00000238788	TMEM214	0	0.0344828	0.15	0.172414	0	0	0.15	0	0.05	0	0	0	0	0.0344828	0	0.0344828	0	0	0	0.0689655	0.05	0	0.05	0.0344828	0.15	0.0344828	0.05	0.0344828	0	0	0	0.0344828	0	0.0344828	0	0.0344828	0.05	0.275862	0.1	0.103448	0	0	0	0	0	0	0	0
ENST00000246785	BCL2L12	0	0	0	0	0	0	0	0	0	0	0	0	0	0	0	0	0	0.0555556	0	0	0	0	0	0	0	0	0	0	0	0	0	0	0	0	0.25	0.111111	0.75	0.833333	0	0	0	0	0	0	0	0	0	0
ENST00000250160	WISP1	0	0	0.047619	0.025641	0	0.025641	0.0238095	0.025641	0	0	0	0	0.0238095	0.025641	0.0238095	0	0.047619	0.0512821	0	0	0.0238095	0	0.0238095	0.025641	0.214286	0.0512821	0.047619	0	0.0238095	0	0.0238095	0	0	0	0	0.025641	0.142857	0.205128	0.190476	0.307692	0	0	0	0	0	0.025641	0	0
ENST00000263270	AP2S1	0	0	1	0.272727	0	0	0	0	0	0	0	0	0	0.272727	0	0	0	0	0	0	0	0	0	0	0	0	0	0	0	0	0	0	0	0	0	0	0	0.0909091	0	0.181818	0	0	0	0	0	0	0	0
ENST00000265056	MCM2	0	0	0.047619	0.05	0	0.025	0.0238095	0.05	0.0238095	0.025	0	0	0.047619	0.1	0.0238095	0.025	0.0238095	0.05	0.047619	0	0	0	0.0238095	0	0.0952381	0.05	0.0238095	0.075	0	0	0.0238095	0.025	0	0.025	0	0	0.190476	0.2	0.261905	0.15	0	0	0	0	0	0.025	0	0
ENST00000274721	GFRA3	0	0	0.0869565	0.0344828	0	0	0	0.0344828	0.0869565	0.0689655	0	0	0.0434783	0.0689655	0.0869565	0.0344828	0	0.172414	0.0434783	0	0	0	0	0	0.130435	0.103448	0	0	0	0	0	0	0	0	0	0.0344828	0.347826	0.344828	0.0434783	0.0689655	0	0	0	0	0.0434783	0	0	0
ENST00000296127	ZDHHC3	0	0	0.181818	0.111111	0	0.0555556	0.181818	0	0	0	0	0	0.0909091	0	0	0	0.0909091	0.111111	0	0	0	0	0	0.0555556	0	0	0	0	0	0	0	0	0	0	0.0909091	0.111111	0.0909091	0.277778	0.181818	0.166667	0	0	0	0	0	0	0	0
ENST00000297056	DAGLB	0	0	0.25	0.15625	0	0	0.0416667	0	0	0.03125	0	0	0.0416667	0.15625	0	0	0	0.0625	0	0	0	0	0	0.03125	0	0.03125	0.0833333	0.03125	0	0	0	0	0	0	0	0	0	0.15625	0.333333	0.1875	0	0	0	0	0	0	0	0
ENST00000310581	TERT	0	0	0.0238095	0.0185185	0.047619	0.0185185	0.0238095	0.0185185	0.0238095	0	0	0	0.0714286	0.0555556	0.0238095	0	0.0238095	0.0555556	0.047619	0.0185185	0.047619	0	0	0.0185185	0.0714286	0.0925926	0.047619	0.037037	0	0	0	0	0.047619	0	0.047619	0.037037	0.190476	0.37037	0.142857	0.148148	0	0	0	0	0.0238095	0	0	0
ENST00000312962	KRI1	0	0	0.103448	0.21875	0.0689655	0.0625	0.103448	0.03125	0	0	0	0.03125	0.103448	0.03125	0.0344828	0.0625	0.0689655	0.0625	0.0344828	0	0	0	0	0.03125	0.0689655	0.03125	0.0689655	0.03125	0	0	0	0.03125	0	0	0	0.03125	0.0689655	0.125	0.103448	0.09375	0	0	0	0	0	0	0	0
ENST00000313077	CYFIP1	0.0163934	0	0.0819672	0.157895	0	0.0350877	0.0655738	0.0701754	0.0491803	0.0350877	0.0163934	0	0.0819672	0.0701754	0.0163934	0.0175439	0.0983607	0.0877193	0	0.0175439	0	0	0	0	0.147541	0.0350877	0.0491803	0.0175439	0	0	0.0163934	0.0175439	0.0163934	0	0	0	0.0983607	0.22807	0.163934	0.0701754	0	0	0	0	0	0	0	0
ENST00000357586	AP1B1	0.0277778	0	0.138889	0.166667	0.0277778	0	0.111111	0.119048	0.0277778	0.0238095	0	0	0.0277778	0.0952381	0.0277778	0	0.0833333	0	0	0	0	0	0.0277778	0	0.194444	0.0238095	0	0.0714286	0	0	0	0	0	0.0238095	0	0	0.194444	0.0952381	0.0555556	0.261905	0	0	0	0	0	0	0	0.0238095
ENST00000359791	NPSR1	0	0	0.025	0.0243902	0.025	0.0243902	0.05	0	0	0	0	0	0.05	0.0243902	0	0	0.05	0.0487805	0	0	0	0	0.05	0	0.075	0.0243902	0.025	0.0487805	0	0	0	0	0	0	0	0	0.45	0.658537	0.1	0.0487805	0	0	0	0	0.025	0	0	0
ENST00000362061	CACNA1S	0.0129032	0	0.0516129	0.0973451	0.0193548	0.0176991	0.0451613	0.0442478	0.0193548	0.0265487	0	0	0.0774194	0.0353982	0.0193548	0.00884956	0.0580645	0.0176991	0.0258065	0.0176991	0.0193548	0.00884956	0.0129032	0.0176991	0.083871	0.0884956	0.0193548	0.0442478	0	0	0.0129032	0.0265487	0.0129032	0.0353982	0.0129032	0	0.245161	0.336283	0.0774194	0.106195	0	0	0.00645161	0	0	0	0	0
ENST00000373003	GTSF1L	0	0	0.166667	0.0769231	0	0.0769231	0	0.0769231	0	0	0	0	0	0	0	0.0769231	0	0	0	0	0	0	0.166667	0	0.166667	0	0	0	0	0	0	0	0	0	0	0	0.333333	0.384615	0	0.0769231	0	0	0.166667	0	0	0	0	0
ENST00000392793	TECTA	0.00492611	0.00735294	0.0788177	0.0367647	0.00492611	0.0220588	0.044335	0.0294118	0.0147783	0	0	0	0.0837438	0.0882353	0.0246305	0	0.0344828	0.0955882	0	0.00735294	0	0	0.00985222	0.0147059	0.108374	0.0588235	0.0541872	0.0441176	0	0	0.00492611	0	0.0295567	0.0220588	0.0295567	0.0147059	0.226601	0.264706	0.147783	0.161765	0.00492611	0	0	0	0	0	0	0
ENST00000416569	XKR6	0	0	0.0212766	0.0416667	0	0.0208333	0.0638298	0.0416667	0	0	0	0	0.191489	0.0416667	0	0.0208333	0.0212766	0.0416667	0	0	0	0	0.0212766	0	0.170213	0.0625	0	0.0208333	0	0	0	0	0	0.0416667	0	0.0208333	0.212766	0.416667	0.106383	0.104167	0	0	0.0212766	0	0	0	0	0
ENST00000445369	CLDN9	0.333333	0	0	0.0769231	0	0	0	0	0	0	0	0	0	0.0769231	0	0	0	0.0769231	0	0	0	0.0769231	0	0	0.333333	0	0	0	0	0	0	0	0	0	0	0	0.333333	0.230769	0	0.461538	0	0	0	0	0	0	0	0
ENST00000457091	GRID2IP	0.12	0.0285714	0	0	0	0	0.08	0.114286	0.04	0	0	0	0.2	0.342857	0.08	0.0857143	0	0	0	0	0	0	0.08	0	0	0	0	0	0	0	0	0	0.04	0.2	0.04	0.0285714	0	0	0	0	0	0	0	0	0	0	0	0
ENST00000525621	TYK2	0	0.0169492	0.0857143	0.135593	0.0714286	0	0.0571429	0.0508475	0.1	0.0169492	0	0	0.0571429	0.0338983	0.0428571	0	0.0571429	0.101695	0.0142857	0.0338983	0	0	0.0142857	0.0169492	0.0428571	0	0.0714286	0	0	0	0	0.0169492	0.0142857	0	0	0.0847458	0.1	0.20339	0.114286	0.152542	0.0142857	0	0	0	0	0	0	0
ENST00000525985	EPPK1	0.0125786	0	0.0503145	0.080292	0.0628931	0.0364964	0.0188679	0.0364964	0.0440252	0.0364964	0	0	0.106918	0.0291971	0.0251572	0.0145985	0.0754717	0.080292	0	0.00729927	0.0125786	0	0.0188679	0.0145985	0.081761	0.0510949	0.0314465	0.0291971	0	0	0.0251572	0	0	0	0.00628931	0.0145985	0.238994	0.423358	0.0880503	0.0948905	0.00628931	0	0	0	0.00628931	0.00729927	0	0.00729927
ENST00000588982	ZBTB7C	0	0	0.027027	0.0222222	0.027027	0.0666667	0.0540541	0.0222222	0.027027	0	0	0	0.0540541	0.0666667	0	0.0222222	0.027027	0	0	0	0	0	0.027027	0	0.027027	0.0222222	0	0	0	0	0	0	0	0	0.027027	0	0.459459	0.466667	0.0540541	0.133333	0	0	0	0	0	0	0	0.0222222
POSITIVE
EnsemblID	Hugo_Symbol	na	ns	na2	ns3	na4	ns5	na6	ns7	na8	ns9	na10	ns11	na12	ns13	na14	ns15	na16	ns17	na18	ns19	na20	ns21	na22	ns23	na24	ns25	na26	ns27	na28	ns29	na30	ns31	na32	ns33	na34	ns35	na36	ns37	na38	ns39	na40	ns41	na42	ns43	na44	ns45	na46	ns47
ENST00000171111	KEAP1	0.0188679	0	0.0283019	0	0	0.117647	0.00943396	0	0.00943396	0	0	0.0588235	0.00943396	0.117647	0.00943396	0.0588235	0.122642	0	0.00943396	0.0588235	0	0.0588235	0.0283019	0	0.45283	0.0588235	0.150943	0	0	0	0.00943396	0	0	0.0588235	0.00943396	0.0588235	0.0188679	0.117647	0.0566038	0.176471	0	0	0	0	0.00943396	0	0	0
ENST00000256078	KRAS	0	0	0.0316302	0	0.00729927	0	0.0145985	0	0.026764	0	0.00243309	0	0.226277	0.6	0.00486618	0	0	0	0	0	0.00486618	0	0.00729927	0	0.328467	0	0.00486618	0	0	0	0	0	0.0778589	0	0.00243309	0	0.0170316	0	0.0729927	0	0.0218978	0	0.00243309	0	0.00486618	0	0.0170316	0
ENST00000263967	PIK3CA	0	0	0.0690608	0.0555556	0.0524862	0	0.20442	0.277778	0.0359116	0	0	0	0.0718232	0	0.0138122	0	0.0607735	0.0555556	0.00552486	0	0	0	0.00552486	0	0.0303867	0.0555556	0.0165746	0.0555556	0	0.0555556	0.00552486	0	0.0110497	0	0.00828729	0	0.019337	0.166667	0.104972	0.111111	0.00276243	0	0	0	0.00276243	0	0.019337	0
ENST00000267101	ERBB3	0.0075188	0	0.18797	0.15	0	0	0.0827068	0.1	0.0676692	0	0	0	0.037594	0.05	0.0075188	0	0.0451128	0.25	0.0075188	0	0	0	0.0225564	0	0.0526316	0	0.0225564	0	0	0	0.0150376	0	0.0075188	0	0	0.1	0.0225564	0.25	0.263158	0.1	0	0	0	0	0.0075188	0	0.0300752	0
ENST00000269305	TP53	0.00344234	0.015625	0.0877797	0.125	0.13712	0.0625	0.100975	0.0625	0.00631096	0.046875	0.00286862	0.015625	0.0567986	0.015625	0.0573723	0	0.140562	0.1875	0.000573723	0.015625	0.00172117	0	0.0229489	0.015625	0.0958118	0.15625	0.0562249	0.109375	0.000573723	0	0.0154905	0	0.0286862	0	0.0292599	0.03125	0.0212278	0.0625	0.0757315	0.046875	0.000573723	0	0.00114745	0	0	0	0.0240964	0
ENST00000281708	FBXW7	0	0.1	0.111111	0.1	0.00555556	0	0.0611111	0.1	0.0555556	0	0.0166667	0	0.0722222	0.1	0.0222222	0	0.105556	0.2	0.00555556	0	0	0	0.00555556	0	0.0333333	0.1	0.0277778	0	0	0	0	0	0.0277778	0	0	0	0.0333333	0.1	0.127778	0.1	0	0	0	0	0	0	0.111111	0
ENST00000288602	BRAF	0.00174825	0	0.00874126	0.142857	0.00699301	0	0.00699301	0	0.00174825	0.047619	0.00699301	0	0.0506993	0.047619	0.0034965	0	0.0157343	0.047619	0	0	0.0034965	0	0	0	0.0559441	0	0.0104895	0.0952381	0.00174825	0	0.00874126	0	0.0034965	0.047619	0.00174825	0	0.375874	0.238095	0.0157343	0.285714	0	0	0	0	0.405594	0	0	0
ENST00000342988	SMAD4	0	0	0.0673077	0.125	0	0	0.0288462	0	0.0480769	0	0	0	0.201923	0	0.0576923	0	0.0576923	0	0	0	0.0192308	0	0	0	0.105769	0.25	0.00961538	0	0	0	0.0288462	0	0.0865385	0	0	0	0.00961538	0.25	0.230769	0.25	0	0	0	0	0	0	0	0
ENST00000349496	CTNNB1	0.0361446	0	0.0522088	0	0.00401606	0	0.00401606	0.130435	0.0160643	0	0	0	0.0682731	0.0434783	0.0200803	0	0.00803213	0.0869565	0.00401606	0	0	0.0434783	0.188755	0.0434783	0.064257	0	0.0160643	0.0434783	0	0	0.0240964	0	0.0160643	0.0869565	0	0	0.0682731	0	0.0843373	0.217391	0	0	0.00401606	0	0	0	0	0
ENST00000371953	PTEN	0	0	0.0188679	0	0.0518868	0.0714286	0.0896226	0	0.0283019	0	0.00471698	0.0714286	0.0188679	0.0714286	0.00943396	0	0.0235849	0	0.0141509	0.0714286	0.00943396	0	0.00471698	0	0.0235849	0	0.0283019	0	0	0	0.00943396	0	0.0141509	0	0.0283019	0	0.0707547	0	0.0330189	0.357143	0	0	0	0	0.00471698	0	0.0330189	0
ENST00000393331	SPOP	0	0	0.0526316	0	0.0315789	0	0.0315789	0	0.0105263	0	0	0	0	0	0.0210526	0	0.0105263	0.2	0	0	0	0	0.0315789	0	0.0315789	0	0	0	0	0	0.431579	0	0.0105263	0	0	0	0.0315789	0.4	0.0421053	0.4	0	0	0	0	0.0105263	0	0.0526316	0
ENST00000415913	IDH1	0	0	0.0131579	0	0.868421	0	0.0109649	0.142857	0	0	0	0	0.0109649	0	0.00219298	0	0.00877193	0	0	0	0	0	0.00657895	0	0.00657895	0.142857	0.00219298	0	0.00219298	0	0.00877193	0	0	0	0.00438596	0	0.0372807	0.428571	0.00657895	0	0	0	0.00219298	0	0	0	0	0
ENST00000451590	HRAS	0	0	0.0638298	0.25	0	0	0.0212766	0	0	0	0	0	0	0.5	0	0	0.297872	0	0	0	0	0	0	0	0.0212766	0	0	0	0.297872	0	0.0425532	0	0	0	0	0	0.0212766	0	0	0.25	0	0	0	0	0.234043	0	0	0
ENST00000457416	FGFR2	0.00826446	0	0.0495868	0.142857	0.0165289	0	0.0991736	0.047619	0.0165289	0	0	0	0.0661157	0	0	0.0952381	0.0247934	0	0	0.047619	0	0	0.0165289	0	0.0743802	0.0952381	0.0165289	0.047619	0.00826446	0	0.0165289	0	0.00826446	0	0	0	0.256198	0.285714	0.0743802	0.142857	0	0	0	0	0	0	0.0165289	0
ST3. Table describing the 25 significant negatively selected genes, the 14 positively selected genes, and the contribution on the number of nonsilent and synonymous mutations per tumour type. (RED) BCL2L12 marked as a false positive due to synonymous mutation cluster, and (BLUE) GRID2IP due to an excess of germline mutations.
[truncated: 6 more columns]

## Sheet: ST4
Tumour Type	Nonsilent (na)	Synonymous (ns)	dN uncorrected	dS uncorrected	dN/dS	dN SSB7	dS SSB7	dN/dS SSB7	Negative selected genes (<0.5)	Positively selected genes (>2)
Adrenocortical_carcinoma	4485	1561	6.08349e-05	7.112e-05	0.855385	6.26419e-05	6.25677e-05	1.00119	0	0
Bladder_Urothelial_Carcinoma	54399	19215	0.000737873	0.000875446	0.842854	0.000788907	0.000721924	1.09278	104	171
Brain_Lower_Grade_Glioma	14526	5080	0.000197032	0.000231448	0.851303	0.00021119	0.000180238	1.17173	5	11
Breast_invasive_carcinoma	38823	12846	0.000526599	0.000585271	0.899753	0.000550515	0.000503285	1.09384	36	71
Cervical_squamous_cell_carcinoma_and_endocervical_adenocarcinoma	18711	6214	0.000253798	0.000283113	0.896453	0.000270786	0.000231452	1.16994	6	19
CLL	2586	859	3.50767e-05	3.91365e-05	0.896267	3.7947e-05	3.13996e-05	1.20852	0	3
Colon_adenocarcinoma	43330	16353	0.000587732	0.000745051	0.788848	0.000587732	0.000598674	0.981724	73	97
Esophageal_carcinoma_	13695	4881	0.00018576	0.000222381	0.835324	0.000195662	0.000186504	1.0491	4	14
Head_and_Neck_squamous_cell_carcinoma	41942	15234	0.000568905	0.000694069	0.819666	0.00060664	0.000572906	1.05888	53	85
Kidney_renal_clear_cell_carcinoma	6455	2194	8.75562e-05	9.99598e-05	0.875914	9.03572e-05	8.74766e-05	1.03293	0	3
Kidney_renal_papillary_cell_carcinoma	5028	1779	6.82002e-05	8.10522e-05	0.841436	7.05401e-05	7.18461e-05	0.981821	0	1
Liver_hepatocellular_carcinoma	11112	3921	0.000150724	0.000178643	0.843718	0.000156098	0.000157971	0.98814	5	7
Lung_adenocarcinoma	79133	24965	0.00107337	0.00113742	0.943687	0.00109078	0.00108092	1.00912	164	185
Lung_squamous_cell_carcinoma	27368	9291	0.000371222	0.000423303	0.876965	0.000383536	0.000374948	1.0229	34	47
Pheochromocytoma_and_Paraganglioma	781	279	1.05936e-05	1.27114e-05	0.833391	1.10679e-05	1.0118e-05	1.09388	0	1
Prostate_adenocarcinoma	6032	2155	8.18186e-05	9.81829e-05	0.833328	8.61543e-05	7.9019e-05	1.0903	2	4
Rectum_adenocarcinoma	12471	3691	0.000169158	0.000168164	1.00591	0.000173578	0.000136916	1.26777	3	11
Sarcoma	8737	3608	0.000118509	0.000164382	0.720938	0.000129071	0.000126625	1.01932	1	4
Skin_Cutaneous_Melanoma	119674	63557	0.00162327	0.00289569	0.560581	0.00193035	0.00189899	1.01651	330	299
Stomach_adenocarcinoma	74206	29390	0.00100654	0.00133902	0.751694	0.00109181	0.00107083	1.01959	195	236
Testicular_Germ_Cell_Tumors	1144	388	1.55173e-05	1.76775e-05	0.877801	1.63056e-05	1.48911e-05	1.09499	0	1
Thymoma	842	290	1.1421e-05	1.32126e-05	0.864402	1.18922e-05	1.03273e-05	1.15153	0	0
Thyroid_carcinoma	1905	581	2.58396e-05	2.64707e-05	0.976159	2.69485e-05	2.20222e-05	1.2237	0	2
Uterine_Carcinosarcoma	2088	721	2.83218e-05	3.28491e-05	0.862178	2.99353e-05	2.66458e-05	1.12345	0	3
Uterine_Corpus_Endometrial_Carcinoma	96472	30444	0.00130855	0.00138704	0.943412	0.00138734	0.00114991	1.20648	216	452
Uveal_Melanoma	792	249	1.07428e-05	1.13446e-05	0.946951	1.13758e-05	9.23497e-06	1.23181	0	2
ST4. Description of agreggated values per tumour types

## Sheet: ST5
Source	P-Value	Q-Value	n	mean	var	name	term
Reactome	0.0001	0.0164667	89	0.905741	0.30455	Transport of inorganic cations/anions and amino acids/oligopeptides	-
Reactome	0.0001	0.0164667	92	0.911146	0.331012	Transport of glucose and other sugars, bile salts and organic acids, metal ions and amine compounds	-
Reactome	0.0001	0.0164667	54	0.850352	0.742718	Eukaryotic Translation Elongation	-
Reactome	0.0001	0.0164667	6	0.498332	0.302465	SUMO is transferred from E1 to E2 (UBE2I, UBC9)	-
Reactome	0.0001	0.0164667	83	0.882879	0.249717	Disorders of transmembrane transporters	-
CORUM	0.0002	0.0512	24	0.736871	0.500822	60S ribosomal subunit, cytoplasmic	-
CORUM	0.0005	0.064	6	0.547556	0.112393	CoREST-HDAC complex	-
CORUM	0.0009	0.0768	47	0.849738	0.782659	Ribosome, cytoplasmic	-
GO	0.0001	0.02316	59	0.833593	0.715215	translational elongation	GO:0006414
GO	0.0001	0.02316	99	0.879562	0.626195	structural constituent of ribosome	GO:0003735
GO	0.0001	0.02316	15	0.688258	0.261131	connexon complex	GO:0005922
GO	0.0001	0.02316	6	0.533591	0.272839	protein maturation by protein folding	GO:0022417
GO	0.0001	0.02316	83	0.899883	0.245158	potassium ion transport	GO:0006813
GO	0.0001	0.02316	14	0.699014	0.239506	endocytic recycling	GO:0032456
GO	0.0001	0.02316	92	0.911588	0.346328	metalloendopeptidase activity	GO:0004222
GO	0.0001	0.02316	83	0.899883	0.245158	potassium ion transport	GO:0006813
Supplemental Table 5. Significantly enriched terms among negatively selected genes.

## Sheet: ST6A
ttypeID	ttype	Both_E	Both_NE	MHCI_E	MHCI_NE	MHCII_E	MHCII_NE	P-value both	P-value MHCI	Pval MHCII
SKCM	Skin Cutaneous Melanoma	0.846147	1.00074	0.75701	0.98783	0.880491	0.995831	0.006	0	0.009
ESCA	Esophageal carcinoma	0.708112	1.01	0.554471	1.01715	0.790022	1.02566	0.008	0	0.07
CESC	Cervical squamous cell carcinoma and endocervical adenocarcinoma	0.868372	1.201	0.851992	1.23056	0.997237	1.17555	0.008	0.024	0.12
TGCT	Testicular Germ Cell Tumors	0.402836	1.07151	1.03552	1.0091	0.249353	1.13044	0.016	0.5	0.012
LUAD	Lung adenocarcinoma	0.88096	1.00547	0.80021	0.998254	0.926192	0.990587	0.026	0.028	0.228
HNSC	Head and Neck squamous cell carcinoma	0.891245	1.03953	0.992414	1.03819	0.82763	1.03435	0.034	0.324	0.01
THCA	Thyroid carcinoma	0.728726	1.22317	0.718147	1.22748	0.738445	1.32435	0.082	0.172	0.12
LUSC	Lung squamous cell carcinoma	0.881834	1.01407	0.944276	1.00799	0.898751	1.0067	0.1	0.274	0.164
LIHC	Liver hepatocellular carcinoma	0.855415	1.01997	0.954799	0.99047	0.800993	1.04191	0.146	0.444	0.096
CRC	Colon and rectum adenocarcinoma	0.970855	1.03491	0.857043	1.04349	1.058	1.03775	0.25	0.068	0.596
BLCA	Bladder Urothelial Carcinoma	1.0494	1.09427	0.864929	1.09731	1.19132	1.07222	0.266	0.024	0.876
BRCA	Breast invasive carcinoma	1.05307	1.08614	0.995383	1.08895	1.08158	1.09129	0.388	0.24	0.48
KIRC	Kidney renal clear cell carcinoma	0.980659	1.0114	1.06597	0.978844	1.01259	1.00542	0.408	0.582	0.48
KIRP	Kidney renal papillary cell carcinoma	0.955317	0.943372	0.859053	0.934379	1.0307	0.950888	0.496	0.392	0.536
THYM	Thymoma	1.35897	1.22253	0.438361	1.24342	2.94077	1.17349	0.562	0.128	0.792
CLL	CLL	1.56492	1.26758	2.01904	1.26359	1.57437	1.27202	0.706	0.776	0.62
LGG	Brain Lower Grade Glioma	1.33281	1.08636	1.3152	1.11044	1.35923	1.10513	0.91	0.78	0.88
STAD	Stomach adenocarcinoma	1.09499	1.00255	1.05176	1.01176	1.15047	0.992973	0.946	0.702	0.974
ST6A. Aggregated dN/dS for epitopes combined, non-epitopes combined, and MHC-specific values. Pvalues show the proportion of times that a random value was lower than the epitope dN/dS in 1000 iterations.

## Sheet: ST6BC
RValue	B cells	CD4 Regulatory T cells	CD8 T cells	Macrophages	Neutrophils	NK cells	pDCs	MHC Class I	Co stimulation APC	Co stimulation T cell	Co inhibition APC	Co inhibition T cell	Type I IFN Response	Type II IFN Response	Cytolytic Activity
dN/dS Both	-0.642476	-0.594833	-0.779802	-0.604428	-0.0299834	-0.713269	-0.46112	-0.38763	-0.774612	-0.726294	-0.121829	-0.317512	-0.393152	-0.759468	-0.496867
dN/dS MHCI	-0.583274	-0.503428	-0.706729	-0.568901	0.0862714	-0.64085	-0.413912	-0.4177	-0.718879	-0.612519	-0.0439779	-0.21619	-0.224874	-0.733389	-0.464561
dN/dS MHCII	-0.583475	-0.517476	-0.659397	-0.541224	-0.174975	-0.563789	-0.401337	-0.251504	-0.663474	-0.633267	-0.0471537	-0.277455	-0.381261	-0.728759	-0.350162
pval_both	-0.74597	-0.749486	-0.885826	-0.691052	0.04029	-0.717638	-0.647771	-0.619531	-0.717729	-0.88644	-0.251692	-0.501317	-0.619029	-0.699842	-0.758892
pval_MHCI	-0.610372	-0.577605	-0.733628	-0.57687	0.262662	-0.544695	-0.581873	-0.632634	-0.543069	-0.692125	-0.155235	-0.305755	-0.399621	-0.51068	-0.672997
pval_MHCII	-0.549329	-0.500687	-0.715735	-0.565382	-0.0965183	-0.549286	-0.49311	-0.370787	-0.592789	-0.637151	-0.0480622	-0.485033	-0.50099	-0.502928	-0.540862
ST6B. Correlation coefficients for different measures of cytolityc activities versus dN/dS values
PValues	B cells	CD4 Regulatory T cells	CD8 T cells	Macrophages	Neutrophils	NK cells	pDCs	MHC Class I	Co stimulation APC	Co stimulation T cell	Co inhibition APC	Co inhibition T cell	Type I IFN Response	Type II IFN Response	Cytolytic Activity
dN/dS Both	0.0765761	0.0726308	0.0464072	0.048367	0.802777	0.0142156	0.422137	0.332499	0.0659506	0.0185247	0.677231	0.618097	0.235768	0.0426879	0.351168
dN/dS MHCI	0.14494	0.167782	0.211504	0.0916624	0.420228	0.0946883	0.730745	0.381956	0.238662	0.0897035	0.450854	0.846932	0.626547	0.12214	0.756703
dN/dS MHCII	0.115418	0.129612	0.0978446	0.0822601	0.83568	0.0562401	0.490867	0.576433	0.12066	0.047602	0.58869	0.649325	0.244569	0.0490672	0.516185
pval_both	0.234943	0.125287	0.161465	0.107908	0.382885	0.0356057	0.664853	0.307	0.414253	0.0468705	0.2622	0.729683	0.153376	0.354623	0.35353
pval_MHCI	0.324267	0.240009	0.432256	0.188743	0.10977	0.227182	0.850334	0.288351	0.836035	0.146582	0.231015	0.712575	0.438179	0.714093	0.728803
pval_MHCII	0.335298	0.284714	0.183937	0.140047	0.728938	0.0807724	0.67399	0.55188	0.392976	0.126846	0.243868	0.559416	0.194125	0.458643	0.449103
ST6C. Pvalues for paired correlations

## Sheet: ST7A
Hugo_Symbol	EnsemblID	dN/dS
AP2S1	ENST00000263270	0.0866054
ZNF837	ENST00000427624	0.12081
CDIP1	ENST00000399599	0.131827
TMEM216	ENST00000515837	0.150943
EFCAB14	ENST00000371933	0.257399
BCL2L12	ENST00000246785	0.271219
FGF21	ENST00000593756	0.273524
PNKP	ENST00000322344	0.322141
no_symbol	ENST00000424776	0.327437
TMEM214	ENST00000238788	0.336925
FUS	ENST00000254108	0.352874
GRID2IP	ENST00000457091	0.394116
TERT	ENST00000310581	0.419708
ZBTB7C	ENST00000588982	0.448765
KRI1	ENST00000312962	0.448784
EPPK1	ENST00000525985	0.646294
KMT2D	ENST00000301067	1.616
ATM	ENST00000278616	1.74165
SMARCA4	ENST00000429416	1.81571
VPS13C	ENST00000261517	1.84655
EP300	ENST00000263253	1.87085
ERBB3	ENST00000267101	2.07961
APC	ENST00000457016	2.15582
RB1	ENST00000267163	2.32508
CDH1	ENST00000261769	2.41291
ARID1A	ENST00000324856	2.7657
KEAP1	ENST00000171111	3.17509
CTNNB1	ENST00000349496	3.19061
no_symbol	ENST00000515683	3.269
RASA1	ENST00000274376	3.32173
CASP8	ENST00000358485	3.70756
SMAD4	ENST00000342988	4.17889
CDKN2A	ENST00000498124	5.07744
NFE2L2	ENST00000397062	5.21222
SPOP	ENST00000393331	5.52529
PTEN	ENST00000371953	6.05016
FBXW7	ENST00000281708	6.20953
PIK3CA	ENST00000263967	8.00173
BRAF	ENST00000288602	8.64679
NRAS	ENST00000369535	8.92608
HRAS	ENST00000451590	9.79633
TP53	ENST00000269305	11.9341
IDH1	ENST00000415913	17.0859
KRAS	ENST00000256078	17.7133
ST7A. Significantly selected genes when removing ABB score filtering and expression filtering

## Sheet: ST7B
Gene	Nonsilent	Synonymous	dN/dS
AP1B1	36	42	0.409697
AP2S1	1	11	0.0427045
BCL2L12***	4	18	0.0929522
CACNA1S	155	113	0.624712
CLDN9	3	13	0.125762
CYFIP1	61	57	0.474536
DAGLB	24	32	0.338128
DECR1	18	20	0.285798
EPPK1	159	137	0.591175
GFRA3	23	29	0.351366
GRID2IP*	25	18**	0.642885
GTSF1L	6	13	0.178334
HLA-DOA	14	23	0.290616
KRI1	28	32	0.358822
MCM2	42	40	0.434192
NPSR1	40	41	0.404182
RALBP1	3	9	0.120853
TECTA	203	136	0.625508
TERT	42	54	0.367967
TMEM214	20	29	0.328065
TYK2	70	59	0.52129
WISP1	42	39	0.420566
XKR6	47	48	0.471086
ZBTB7C	37	45	0.378867
ZDHHC3	11	18	0.255207
ST7B. List of significantly negative selected genes when removing somatic mutations with EXAC AF > 0.001. *GRID2IP is not significant anymore after removing of **17 synonymous variants labeled as germline. ***In addition BCL2L12 is also labelled as false positive due to a cluster of synonymous mutations.
