# Supplementary material for: Negative selection in tumor genome evolution acts on essential cellular functions and the immunopeptidome
Source: Genome Biol. 2018 May 31;19:67. doi: 10.1186/s13059-018-1434-0 (PMC5984361; doi:10.1186/s13059-018-1434-0)
Supplement: Supplementary file 2 — This document contains the full list of genes with their respective significance and dN/dS values. (TXT 4499 kb) [file 13059_2018_1434_MOESM2_ESM.txt]

ensembl_id	nonsyn	syn	nonsynsites	synsites	nonsynsites_SSB7	synsites_SSB7	nonsynsites_SSB192	synsites_SSB192	dnds_single	dnds_SSB7	dnds_SSB192	pval	pval.adj	pval_SSB7	pval_SSB7.adj	pval_SSB192	pval_SSB192.adj	Hugo_symbol
ENST00000269305	1743	64	2715	831	2703.12039151468	1022.69118302029	2693.16573035176	971.481130740328	8.22296642583935	10.1606439614121	9.68825393560581	1.14664665675165e-88	1.99057859612087e-84	8.48809583062458e-115	1.47353343619643e-110	2.0384260328162e-108	3.53870759296892e-104	TP53
ENST00000288602	572	21	5306	1597	4593.79263149065	1649.81932354749	4885.67821982267	1586.35559884432	7.87093513346812	9.38312079494643	8.48752619123095	1.11004231461635e-29	9.63516729086995e-26	1.30800027362309e-36	1.13534423750484e-32	1.66987263074407e-32	1.44944944348585e-28	BRAF
ENST00000415913	456	7	2952	783	2399.77698358498	795.321878127513	2490.16470590995	829.393600681322	15.2439024390244	19.0156499909611	19.1098627790105	8.43602000789512e-25	4.88164357790198e-21	2.73846518688869e-31	1.58465852147959e-27	1.88578975914839e-31	1.09124367396054e-27	IDH1
ENST00000256078	411	5	1357	353	977.907341265509	305.519535309907	1079.47666795038	315.527649092017	17.9857528862687	21.567557411229	20.1890021228293	1.16008869304535e-22	5.0347849278168e-19	2.62881918254599e-27	1.14090752522496e-23	1.60990381291281e-25	6.98698254804159e-22	KRAS
ENST00000263967	362	18	7616	2005	5795.66955499032	1708.29201212126	6366.16877072593	1692.48333347309	5.06845698805838	5.6684552602993	5.11788551227884	1.08781653504107e-14	2.09827722759033e-11	5.23946356755117e-17	1.81914175065377e-13	7.01660620089409e-15	2.43616567295043e-11	PIK3CA
ENST00000371953	212	14	2914	722	2138.0320298846	671.483650629802	2351.15299144879	642.208026205028	3.56847403340197	4.50546932704906	3.92713008045104	2.62450440016191e-07	3.64491171094485e-05	4.34047360697502e-10	1.25584369695144e-06	2.29270477707896e-08	4.97516936626134e-05	PTEN
ENST00000281708	180	10	4997	1375	4009.17987935085	1242.13717182474	4307.32394291167	1227.23017159314	4.59361071188167	5.16074422057826	4.75318862423302	4.57678182192657e-08	9.23871307309829e-06	2.44234171403046e-09	6.05700745079554e-06	2.00909128198181e-08	4.97516936626134e-05	FBXW7
ENST00000349496	249	23	5381	1657	4692.3486974168	1449.51597500623	4819.55147627985	1389.02036501326	3.23649569472837	3.24661353026371	3.03179683913996	4.49239393090441e-09	1.41796288437274e-06	4.04881554071077e-09	8.78592972334236e-06	3.63924281876441e-08	7.01969503708336e-05	CTNNB1
ENST00000246785	4	18	2208	807	2620.53132064235	1096.12882207924	2515.88052021939	949.215885648664	0.129576659038902	0.140691569196381	0.13206099607924	5.4687436726037e-09	1.6091083077356e-06	7.36043579640638e-08	0.000141974628250683	1.04090403612576e-08	3.01168234452387e-05	BCL2L12
ENST00000310581	42	54	7545	2652	9465.28116606715	4478.02565415912	8594.15521800847	4498.76767940901	0.286593168263148	0.379458273346358	0.417921234611022	1.43113695930952e-11	1.24222688068067e-08	4.09850803272559e-07	0.000711500994481163	6.29886413841991e-06	0.00911235678691413	TERT
ENST00000393331	95	5	2655	720	2251.30388145589	816.436662026415	2338.51968370469	776.160070476545	4.46045197740113	5.90863420907528	5.42178647665263	6.69040465575558e-05	0.00251942353197217	1.00496937460378e-06	0.00158602439482923	4.12166488368066e-06	0.0065456261437955	SPOP
ENST00000525985	159	137	16231	5558	17733.4726759082	9033.03371256855	16711.5502188313	8740.32493631369	0.401786615163862	0.594137956902562	0.609846031019395	2.40807533793354e-16	8.36083757330524e-13	5.08299743854847e-06	0.00726084603544308	1.5096990665727e-05	0.020160289073617	EPPK1
ENST00000588982	37	45	4306	1274	4657.21762443586	2145.97422097319	4383.62839188961	2198.40277899628	0.259718491892001	0.392370232237229	0.425121976348632	4.72726188450441e-12	4.61300158965582e-09	5.43726949658756e-06	0.00726084603544308	3.7279164145374e-05	0.0380686052684526	ZBTB7C
ENST00000457091	25	35	8154	2754	9666.30538473803	4474.31358913451	9005.16645458787	4394.40341832249	0.262325239146431	0.349220365302748	0.366657581487235	3.65206161331945e-09	1.24313312955344e-06	8.76573669727651e-06	0.010645042197527	2.51245219759231e-05	0.0292806048978433	GRID2IP
ENST00000263270	1	11	1013	274	936.673864871232	440.001929798599	922.271255328163	476.115939747431	0.105873642645607	0.122479111664895	0.126353570690908	2.59261970521533e-09	9.60947632896678e-07	9.19790512459129e-06	0.010645042197527	2.53000618356941e-05	0.0292806048978433	AP2S1
ENST00000392793	203	136	15134	4270	14380.8983593386	6026.45499518163	13671.6904066252	6474.19413034295	0.4253698589438	0.628241749684657	0.708979068366974	8.30934017791741e-16	2.06071636412352e-12	1.92771168340734e-05	0.0209156717649696	0.00165092158970646	0.303871907185565	TECTA
ENST00000359791	40	41	2620	782	2174.09268990572	900.697644889011	2181.55166202253	1007.90636436716	0.308069792802617	0.418368267707364	0.463822400844432	3.41293009914178e-09	1.20915237798166e-06	2.47565591798206e-05	0.024065825552111	0.000232148924773788	0.120562521796862	NPSR1
ENST00000297056	24	32	4625	1432	4568.50027832415	2059.64759602082	4350.40420840966	2219.92521497431	0.255482391482391	0.358184267716079	0.401415917311306	3.62686895314802e-09	1.24313312955344e-06	2.49530449273041e-05	0.024065825552111	0.000219693356277364	0.120562521796862	DAGLB
ENST00000313077	61	57	8811	2475	8510.55632435438	3773.74249939678	8340.40977749345	4068.85759853956	0.312669507942658	0.483595860226476	0.530323573633203	4.38051482759897e-12	4.61300158965582e-09	3.46308270723685e-05	0.0316416398934904	0.000330167045980009	0.130366581587067	CYFIP1
ENST00000220764	18	20	2306	718	1890.12784091035	600.216108670263	1915.67461920791	645.439900743383	0.314500474951472	0.319807488608843	0.336412454959766	2.8508600744263e-05	0.0012914445860065	3.92278435954219e-05	0.0340497682408262	9.83760794935049e-05	0.0757580430591879	DECR1
ENST00000342988	104	8	3866	1111	3303.78935706328	1010.35142635331	3309.72611040704	997.399514303003	3.43191354831293	3.6449841205691	3.59342508941037	0.000114346472679322	0.00371038273965053	4.75222115163221e-05	0.0386519524885946	5.87893593459389e-05	0.0510291639122749	SMAD4
ENST00000357586	36	42	6539	2011	6231.63191383759	2978.5966997324	6032.44478655196	3140.63340154578	0.280730642975777	0.423425287916618	0.459126773739174	2.70441257802107e-10	1.56495341181486e-07	4.89828890984494e-05	0.0386519524885946	0.000262568006795855	0.126616127721557	AP1B1
ENST00000238788	20	29	4706	1504	4255.5743638104	2024.35039611785	4062.50119424536	1921.98958688613	0.246394673466497	0.350462542077049	0.348736660001262	1.10958824182057e-08	2.9634541350777e-06	5.43433013292837e-05	0.0407718577143397	4.95164713125729e-05	0.0452424179992771	TMEM214
ENST00000312962	29	32	5055	1335	5382.10833393738	2207.10604165003	5562.55280889226	2220.26926997952	0.262386476036328	0.390678168865618	0.381067470504681	1.32332125786718e-09	5.60313586257907e-07	5.81196984037403e-05	0.0407718577143397	3.48371825219458e-05	0.0377983430363112	KRI1
ENST00000250160	42	39	2557	755	2700.69373776635	1054.69101697027	2420.88310562898	1068.72573042659	0.335031286664059	0.435052258918739	0.488534160050394	5.36123854239956e-08	1.03412334551174e-05	5.87152328835538e-05	0.0407718577143397	0.000623284397639083	0.192534453043088	WISP1
ENST00000267101	133	20	9277	2810	8364.79442156273	3173.34242603434	8424.1819110171	3050.31999985841	1.96598346140224	2.45028842023101	2.34086170744002	0.0028839288690166	0.0331996055478304	6.39934610854587e-05	0.0427279417093678	0.000154882196328459	0.0942065112202913	ERBB3
ENST00000171111	106	17	4335	1290	4899.93883252723	2122.36394183132	4473.95230932389	2243.64706963605	1.80795847750865	2.60627422009501	3.00878066513759	0.0162231036294073	0.104154245194716	7.45789693829347e-05	0.0479515151291758	4.14757416945568e-06	0.0065456261437955	KEAP1
ENST00000373003	6	13	1067	274	904.347507137363	349.431630951341	944.803996762293	386.979615285003	0.18148346498862	0.237024663730414	0.246965939093245	2.12760264551751e-07	3.10379680051966e-05	8.07081277058555e-05	0.0500390391776304	0.000157372628190579	0.0942065112202913	GTSF1L
ENST00000274721	23	29	2747	862	2796.64243946907	1238.98743700545	2570.04495567428	1161.49085055273	0.273910933139182	0.372987182164712	0.379816112473462	6.95080062762809e-08	1.26720757730099e-05	8.88979469353143e-05	0.0532161503033468	0.000124051394493463	0.0828281618617889	GFRA3
ENST00000265056	42	40	6293	1852	6611.79074046747	2734.08188525283	6447.97793702004	2828.41284854255	0.325863425486313	0.447992096898374	0.473740188346315	1.83973595399917e-08	4.435807800198e-06	0.000101634945057317	0.0580299151484797	0.000321119663367839	0.130366581587067	MCM2
ENST00000229829	14	23	1703	556	1725.05222643486	823.608802586148	1581.54567434017	848.046253704079	0.232114895282834	0.320173288560757	0.354457916404323	1.14259002243572e-07	1.87126064051737e-05	0.000103624848479428	0.0580299151484797	0.000504619885630419	0.175204024290882	HLA-DOA
ENST00000296127	11	18	2311	641	2008.90577982454	838.940646664336	1971.33940363322	889.921693425156	0.213213691953814	0.294406222898164	0.313985773744948	1.3577818052601e-07	2.15065867890337e-05	0.000116999086043824	0.062438937709742	0.000315286721392748	0.130366581587067	ZDHHC3
ENST00000445369	3	13	1426	536	1591.66863748425	867.410943956012	1418.87102871822	855.614063039584	0.15197355239431	0.188207761096244	0.200648117772379	1.29044478682263e-06	0.000131777185289652	0.000118691529056537	0.062438937709742	0.000314823870574079	0.130366581587067	CLDN9
ENST00000362061	155	113	13010	3856	11687.5461572934	5322.91858777534	11409.0842676325	5858.47533402829	0.411754790512022	0.628003844825436	0.706941095907075	5.30043182463668e-14	9.20154964756928e-11	0.000123783233209339	0.0632022626033568	0.0044008087774999	0.424433557652213	CACNA1S
ENST00000019317	3	9	4687	1217	3947.60863293	1431.23692855325	4293.75440124891	1377.20268063764	0.17789630893962	0.208767387674722	0.196223669446747	3.20317543887759e-06	0.000256254035110207	0.000148618391143605	0.0737147220072281	4.18567953519314e-05	0.0403685537394183	RALBP1
ENST00000416569	47	48	4373	1405	5061.04278679684	2434.91199641931	4768.00782935162	2463.89574153327	0.328584029083849	0.481879826653144	0.516071898098317	2.60164393698985e-09	9.60947632896678e-07	0.000173142864717364	0.0801638586587424	0.000713527304075267	0.202893167734208	XKR6
ENST00000525621	70	59	8142	2550	8674.68251940678	3811.41918697392	8157.07730325963	3813.99693155649	0.382056005895357	0.529268218157259	0.562163898259383	5.44001567755635e-09	1.6091083077356e-06	0.000175728864733109	0.0801638586587424	0.000718144559282047	0.202893167734208	TYK2
ENST00000451590	47	4	1321	389	1359.28280915465	651.945972119507	1322.92843512202	604.209274369471	2.96805450416351	4.70847468727616	4.49317794393706	0.011110306282293	0.0818513485636264	0.000177456145858599	0.0801638586587424	0.000295824351831785	0.130366581587067	HRAS
ENST00000457416	121	21	5750	1657	5106.41864447042	2091.75376857712	5199.83804193326	2016.1334972744	1.63041106719368	2.2984319310107	2.17796985565957	0.0301527132860921	0.155096623006388	0.000180091617954548	0.0801638586587424	0.000478355392077384	0.169474481764559	FGFR2
ENST00000397062	66	4	4300	1154	3343.40925414459	1096.49670199844	3598.79660795981	1084.88623529046	3.74251162790698	4.52904121696658	4.17924636089743	0.0015575587245216	0.0221451428809951	0.000230757653262827	0.100077566665167	0.000539287090150841	0.182128703764241	NFE2L2
ENST00000598975	2	8	1701	540	1715.32021418175	662.811057578121	1612.31386809806	690.749725447838	0.181657848324515	0.19697924518352	0.206315861269021	3.5706178181294e-05	0.00153051667463522	0.000236358308368194	0.100077566665167	0.000558354316839815	0.182128703764241	no_symbol
ENST00000414716	61	53	10479	3516	12563.844676242	5565.72445339226	11864.0978549937	5310.14498859662	0.39754111397398	0.518939163227305	0.524119297445272	1.43880045074089e-07	2.25023205629386e-05	0.000256723518337528	0.104994382578018	0.000321261896190614	0.130366581587067	CEP170B
ENST00000257901	50	45	3505	1067	3813.77539518074	1652.75043741524	3630.81684695727	1682.3696821386	0.352632884698877	0.492786237463108	0.5253896242649	3.06937489233737e-08	6.74485419379453e-06	0.000276570807570944	0.104994382578018	0.000999749884707417	0.245482477344818	KRT85
ENST00000360215	27	33	1518	462	1477.36104876612	725.917245761219	1367.94653655094	758.918001217563	0.271099744245524	0.419610014243312	0.46997735797608	6.65355059726560e-09	1.89353505522182e-06	0.000278716540469559	0.104994382578018	0.00178742959835807	0.313432099267638	LHFPL5
ENST00000314045	17	23	5981	1966	6905.76752327367	3096.63439015767	6619.71135165982	2935.86807255117	0.274501198238868	0.359292383475508	0.355815291521079	1.57167368430811e-06	0.00015242600647815	0.000282545750213366	0.104994382578018	0.000241934922061359	0.120562521796862	DDX54
ENST00000438926	60	55	7081	2198	6796.97338239737	3203.72393039697	6410.21480890841	3448.89096685362	0.350437286904594	0.522870354014673	0.594318374155277	1.14139839410793e-09	4.95366903042843e-07	0.000284348326899106	0.104994382578018	0.00387504711524155	0.402819268985589	SLC12A3
ENST00000360228	176	119	17301	5262	19262.5761637939	8496.4757371589	18561.3435317181	8592.73681854829	0.454411594705508	0.655261223033559	0.687307926183704	4.78306616438967e-12	4.61300158965582e-09	0.000287191641370524	0.104994382578018	0.00132322423297099	0.294502213902262	CACNA1A
ENST00000374695	190	127	29643	9885	33236.2242305254	14719.6443836237	30299.4753783161	14461.3748668217	0.502804466906184	0.665211847783737	0.716277021247148	6.02205570816131e-10	2.98693963124801e-07	0.000298429674352573	0.104994382578018	0.00315227996452628	0.386477653737789	HSPG2
ENST00000221347	187	124	36922	11732	40898.2907832974	17894.4987594993	36356.6491068228	18200.1634599995	0.483355397865771	0.662554741322924	0.75689862528749	8.22194812177976e-11	5.70932077576387e-08	0.000299214060996067	0.104994382578018	0.0148750562678828	0.546268252762476	FCGBP
ENST00000307493	75	57	4019	1183	3466.08305348174	1410.71048674496	3556.91091296589	1392.81869281827	0.397868744154919	0.543539960960428	0.523596106368884	2.1101534193765e-08	4.82003465268105e-06	0.00030387785968738	0.104994382578018	0.00012138547849878	0.0828281618617889	ACSM1
ENST00000314933	24	27	1732	554	1712.21555460344	727.926433347624	1622.72578849383	785.88810523475	0.309881227317717	0.400117553277113	0.450829630951225	1.7160832316166e-06	0.000161736754259583	0.000309476010368827	0.104994382578018	0.00197468279382424	0.320551623630961	C1QB
ENST00000257552	9	16	2485	782	2845.48515809012	1263.37319965873	2668.56174817342	1378.49490696811	0.225423126997278	0.29387822059925	0.332300964151878	2.67062976248627e-06	0.000222894868638277	0.000314499302653049	0.104994382578018	0.00158524637487004	0.303871907185565	MSI1
ENST00000395323	3	9	761	193	707.252799794213	278.594306078967	738.160999743199	292.331929771166	0.176084099868594	0.218173150884675	0.218808198972663	2.3254020596502e-06	0.000196921852465987	0.000323132437117643	0.10568828712066	0.000339052203456544	0.130798805600124	LBH
ENST00000340806	57	52	3907	1142	3198.06202614992	1484.85691534966	3334.53524193285	1545.50856668535	0.33322387007355	0.518208329795156	0.517333408341316	3.82954804923175e-10	2.01457436771706e-07	0.000331427463206149	0.10568828712066	0.000319341816342562	0.130366581587067	LRRIQ4
ENST00000375108	12	18	976	275	973.460937561252	417.061697681593	873.634491481534	448.116653598378	0.230586712683348	0.323220133501313	0.376589764135281	4.95144977870493e-07	6.05332170128997e-05	0.000334841923481354	0.10568828712066	0.00253185248315784	0.348920170626565	PLA2G5
ENST00000359971	16	22	3371	1066	4098.26333923499	1844.85637174312	3570.03084679159	1870.22646002596	0.263462009724891	0.356630013045646	0.407908474069543	1.02444799026457e-06	0.000111851679943352	0.000346504688022134	0.107416453286862	0.00227166529847438	0.339279889763857	ZNF517
ENST00000595753	4	13	2774	925	3301.8029140417	1789.90309180209	2926.26283249862	1850.98920595776	0.166700999073025	0.226313916400911	0.252155351323974	9.5887751745359e-07	0.000106705857070476	0.000359667697012432	0.109540898598874	0.00140907769872975	0.298312059145713	SLC35E1
ENST00000243903	34	33	4209	1263	4183.92224043852	1746.21253683633	4087.48533257749	1663.62172585297	0.329483040543373	0.446774334200794	0.436415482271254	3.68804556918684e-07	4.7076816971385e-05	0.000375076491660868	0.112264274055736	0.0002430696003969	0.120562521796862	ACTR5
ENST00000402395	0	6	976	338	1265.20413971709	616.475016324969	1164.15984470261	613.082556180409	0.142857142857143	0.142857142857143	0.142857142857143	3.14941608234496e-05	0.00139618891924679	0.000449592456507726	0.132286865169053	0.000737142886651051	0.202893167734208	no_symbol
ENST00000525144	40	40	5336	1675	5600.9222194948	2615.35276486962	5404.97715722698	2747.75904373897	0.330639558269646	0.479951591310988	0.520366536215281	4.33934547289679e-08	8.86247498935156e-06	0.000485614188287572	0.140428042175333	0.00204522561707476	0.320551623630961	KIRREL3
ENST00000264276	70	47	11531	3391	9442.37243700407	3325.52122452297	9897.50280775989	3266.28934116012	0.44969538634984	0.534445615075535	0.502100044244554	6.69384363846408e-06	0.000410618818246419	0.00049916582509493	0.140428042175333	0.000119989769301408	0.0828281618617889	ALS2
ENST00000300131	12	17	3541	1193	3816.57987371877	1579.68430972759	3657.25554575742	1561.90543874333	0.280162540399762	0.33148922077336	0.340269128197061	3.39443688578859e-05	0.0014768778029396	0.000514228304270004	0.140428042175333	0.000739892437603481	0.202893167734208	NAB2
ENST00000291527	4	10	589	176	607.868751296202	250.990418335723	587.010425245048	290.099555276063	0.199567834542368	0.241055389491724	0.270617564279179	1.67125180014178e-05	0.000855838679954609	0.000516052446401936	0.140428042175333	0.0022866213768647	0.339279889763857	TFF1
ENST00000357060	146	25	11896	3098	9001.15833435314	3213.50738390083	9863.64011571704	3242.55833345789	1.50084061869536	2.04321239992701	1.8844546978402	0.0510157270733903	0.217027409920992	0.000517707067927496	0.140428042175333	0.00216158483547118	0.332080643750262	WDR96
ENST00000326277	23	29	4335	1326	5278.33403419306	2623.88559239577	4943.51017302856	2730.1906626335	0.267843137254902	0.414447072593735	0.456746273010436	3.64175062758038e-08	7.70985254814579e-06	0.000550070806611011	0.14691121850411	0.00235645237678377	0.346678078482764	SNX18
ENST00000296871	1	7	1010	295	888.394275314191	403.039932882351	826.714819223052	392.342095739391	0.161509900990099	0.181709045758401	0.184322466256882	1.14259750673775e-05	0.000637797193471617	0.000589881079737833	0.155156599155285	0.000811178955591406	0.210724101387481	CSF2
ENST00000372262	64	59	5596	1865	7280.18603902476	3652.56876401355	6862.38435870361	3693.18003494307	0.372158684774839	0.551827901200589	0.590722538701326	4.01276913931773e-09	1.31437117468973e-06	0.000619185456956357	0.160433724369587	0.00254247271084171	0.348920170626565	CDH22
ENST00000575354	133	30	10563	3918	11564.3178288094	5137.83849803814	10837.4045038793	4650.4730971937	1.62361315975117	1.93837867190093	1.8732920254088	0.0129097673819646	0.0900054464863071	0.000630033498763887	0.160843846155016	0.0012079732324298	0.283383990742991	CIC
ENST00000331427	26	30	3835	1232	3985.71224841666	1897.67093237011	3615.79292644233	2080.97717396278	0.301694915254237	0.431583172887535	0.514955976093893	3.32971105278628e-07	4.37907453608862e-05	0.000643616428321222	0.16193016225589	0.00808250858848757	0.484558505926322	OTOP2
ENST00000263707	27	30	3343	977	3237.77571694248	1499.56653207547	3211.21788018784	1537.94538113221	0.286800536508641	0.435644274836206	0.449389777717251	6.06185642518435e-08	1.13154653270108e-05	0.000661629213971989	0.164084045065053	0.00108740385184819	0.262185150945619	TFCP2L1
ENST00000405093	148	104	13661	3799	13211.159330871	6031.5222725637	13466.4619666676	5876.87782446399	0.401499576479446	0.653038435146843	0.624651913679762	6.05482632909074e-14	9.55561682481957e-11	0.000682617986564165	0.166904904883858	0.000171159182652328	0.099044113694814	MYH6
ENST00000378711	0	4	924	264	743.585941745289	260.304443123968	757.82070478303	272.886616447233	0.2	0.2	0.2	0.000182810632981835	0.00514358604305454	0.000724076835459488	0.170484916175258	0.000859462365039282	0.216235748653361	C2orf91
ENST00000358649	78	61	9105	2874	8904.34934460473	3938.71278679901	8660.25482311231	3980.07459387656	0.413238029441463	0.572616048268721	0.594309550080667	3.97057092558089e-08	8.304712200974e-06	0.000726712983045709	0.170484916175258	0.00164946538337614	0.303871907185565	PASK
ENST00000280295	5	9	828	225	652.771779122387	218.951728122588	673.705796207074	208.720277133807	0.235869565217391	0.267709247799404	0.254904617348471	8.94105342493743e-05	0.00314203820762983	0.000726721416876099	0.170484916175258	0.000346666425325478	0.13082889442718	PPP1R1C
ENST00000382713	58	5	2362	626	2074.44305024114	755.654443002136	2166.68906689952	790.641742222201	2.72861981371719	3.68792969427217	3.69410874018549	0.01114105129079	0.0819875584604132	0.000761084717951228	0.17335422685898	0.000747993245103071	0.202893167734208	DOK6
ENST00000396065	24	23	3113	838	2459.00932540294	914.933123467498	2554.10803828895	938.446521964233	0.310860370489346	0.413740539675495	0.409092988457235	3.32208505370534e-06	0.000262086279483722	0.000766457727996141	0.17335422685898	0.000643260269383589	0.192534453043088	GCNT3
ENST00000284878	15	16	2541	753	2154.48750533817	731.10135932412	2310.25628369289	791.220317678614	0.32030002083478	0.358240180981763	0.361013195272711	0.000137664431596038	0.00423733073139578	0.000768909877197087	0.17335422685898	0.000856640084599953	0.216235748653361	CXADR
ENST00000380172	9	13	1980	576	1705.27249800724	639.930916944043	1708.84503704474	680.180756687341	0.258441558441558	0.312671048143195	0.327308448416496	4.06464606237678e-05	0.00170029531669544	0.000811116218371799	0.173692991588562	0.00145996855845684	0.303871907185565	MTAP
ENST00000216124	15	21	3377	1213	3673.35963528684	1748.39860119278	3426.7058673656	1659.62218922283	0.290359921393383	0.369977617986655	0.375672727977152	1.41481789624684e-05	0.000748818252403816	0.000812760453838965	0.173692991588562	0.00100398939467063	0.245482477344818	ARSA
ENST00000358485	70	9	3846	1005	2861.79648125004	1133.74878175804	3136.18148769957	1179.14606729277	1.92917316692668	2.8731676673387	2.73187015911628	0.0408495611542942	0.187952769612433	0.00081309621500924	0.173692991588562	0.00148426991129438	0.303871907185565	CASP8
ENST00000272190	22	25	2812	851	2601.62032557538	1151.59775537622	2605.74761409534	1218.75660515999	0.294534412955466	0.413008454610119	0.43422342399609	1.15365825936011e-06	0.000122480590789553	0.000819821085036124	0.173692991588562	0.00170423281261752	0.303871907185565	REN
ENST00000514985	9	11	2704	734	2117.80090263452	645.573823944511	2351.86709970797	612.43032915988	0.286920611439842	0.311957453455328	0.278634652411671	0.000240207908474503	0.00625188799267971	0.000826143931401252	0.173692991588562	0.000148750591440122	0.0942065112202913	SEPP1
ENST00000278616	267	50	21745	5768	15932.2054594795	4962.03117536532	17495.9238393334	4952.88542552644	1.40830301308843	1.65012238113017	1.50165658613329	0.0231555020475589	0.129378666091285	0.000847168423836381	0.173692991588562	0.00691807623423893	0.469174832425593	ATM
ENST00000515683	67	8	2586	798	2168.67501086524	841.399166444373	2156.92627387942	866.78522536273	2.40835266821346	2.99939511808085	3.10274533320823	0.00842042389070489	0.0690172609738607	0.000850385873774514	0.173692991588562	0.000566529378068491	0.182128703764241	no_symbol
ENST00000342358	105	67	8527	2444	6613.05159142712	2519.47297489705	6747.41057509933	2603.31671528247	0.457279299664043	0.602991430717576	0.610464393890042	1.47094043360407e-07	2.27995767208631e-05	0.000853115658175988	0.173692991588562	0.00114758000565244	0.27290395750858	ATP13A5
ENST00000374490	9	14	2218	716	1914.42477257437	791.891548505195	1891.31750326791	826.184122579826	0.260354673880373	0.314853451496134	0.328764634190038	4.66724933941063e-05	0.00192454747107289	0.000862429862345929	0.173692991588562	0.00149074651606366	0.303871907185565	HMGCL
ENST00000265922	155	96	5378	1480	5128.19220941161	2067.96708012711	5065.97730016199	2124.9313841213	0.450054249270606	0.654685179957521	0.680566705809295	1.37613990607397e-10	8.53206741765864e-08	0.000870466029274474	0.173692991588562	0.00252964664074781	0.348920170626565	BRINP1
ENST00000282059	13	15	2791	845	2430.24232540475	854.974068482542	2610.76244371266	769.025810176309	0.308491580078825	0.34834245421961	0.301829883219747	0.00014466335969079	0.0043374022871021	0.000893524340369178	0.174273632295082	0.000100370679168279	0.0757580430591879	C18orf25
ENST00000284523	33	31	2456	721	3140.05516648289	1314.5952293785	2804.33909682606	1359.16011080878	0.333990736970684	0.462986469080906	0.531058980254178	8.79486482730426e-07	9.93883147504527e-05	0.000900673769585928	0.174273632295082	0.00705206048563389	0.473855083044105	WNT3A
ENST00000479441	35	35	7961	2398	8014.7220254786	3696.3789416608	7550.81670569355	3715.91080415792	0.320629038786305	0.476165349725077	0.506228149493714	1.00273728186095e-07	1.69005040903942e-05	0.000903492333327036	0.174273632295082	0.00245677194966724	0.348920170626565	CACNA2D2
ENST00000498124	63	11	1110	402	1596.52929116631	784.472632464054	1465.6134793138	698.38762918313	1.98468468468468	2.66297990995681	2.58504002814901	0.0224597612417879	0.126666548232947	0.000934893553988171	0.177316869182257	0.00135968673921297	0.295052022409215	CDKN2A
ENST00000357166	21	22	2533	752	2247.79292334985	892.21106044041	2248.73885622265	987.460282352219	0.314543675655264	0.405890421485012	0.444411507675197	1.02196496140387e-05	0.00058941234983293	0.000941207898364366	0.177316869182257	0.00327429848297079	0.39354913137757	ZDHHC9
ENST00000373187	322	185	9973	3005	9687.54266654412	4107.91242834224	9395.11357525596	4312.37536755254	0.527005172028994	0.739468318384475	0.799992607647199	1.09529835910264e-12	1.26762530093479e-09	0.000949911799190665	0.177316869182257	0.0147426335633289	0.546268252762476	PTPRT
ENST00000429416	187	50	11435	3397	12544.8389799263	5635.25174841372	12323.7142497999	5583.94803153131	1.10886596877492	1.66670668412254	1.68099626067114	0.508166121064029	0.749767453822161	0.000982854993922964	0.181514496750028	0.000803713817980982	0.210724101387481	SMARCA4
ENST00000449022	83	51	9147	2526	7608.15301838562	2634.09283271916	7976.32802710453	2639.16427393565	0.460018417135505	0.57185075412207	0.547357520307152	3.9147218721195e-06	0.000290425520085446	0.00108056739755314	0.193944573281632	0.000407962016841919	0.148026869813187	CADPS2
ENST00000301732	97	77	11681	3664	11987.4922574704	5809.63987501925	11193.65000668	6258.99670547409	0.402899514662206	0.615516089789212	0.708181195300719	2.89694387267006e-10	1.62228856869524e-07	0.00109160740891327	0.193944573281632	0.0210195538368154	0.573427176295856	ABCA3
ENST00000340107	103	25	5464	1817	6559.62563246717	3246.69904359852	6068.97930918193	3123.23245540098	1.35583258249803	1.99923245053844	2.07715781110775	0.156175773629332	0.410074004714756	0.00109841686163614	0.193944573281632	0.000559197784498199	0.182128703764241	FGFR3
ENST00000450736	25	28	3428	1126	3451.03140571574	1618.82059087693	3056.76031413887	1712.43590294477	0.31764776888102	0.438864761584772	0.517424728436879	2.10954013514328e-06	0.000185896531706027	0.00109989502075097	0.193944573281632	0.0102193600232208	0.506929405844083	SLC16A5
ENST00000265104	744	341	32609	9016	26716.9973850964	9897.814322835	28335.785889076	10075.5197797383	0.604406830604474	0.808856132397903	0.776457299253866	5.66132915143851e-15	1.22850842586216e-11	0.00111181893267554	0.193944573281632	9.93008250815191e-05	0.0757580430591879	DNAH5
ENST00000315082	5	12	4192	1379	4688.0252158986	2345.3096389341	4438.15783591025	2385.94647625346	0.203446124486201	0.269337180362984	0.283691685783905	1.19293514091726e-05	0.000649196051608893	0.00112557715489332	0.193944573281632	0.00206807499116749	0.320551623630961	RHOT2
ENST00000276072	169	29	13383	3663	11462.9644732283	3742.15492695879	12407.1378614052	3646.58954825545	1.57520735261152	1.87236948648278	1.68902981100959	0.0190743726304294	0.114499000298843	0.00113315408076141	0.193944573281632	0.00673468476255638	0.469174832425593	TAF1
ENST00000360150	13	12	2666	736	1963.97728213096	532.968891382908	2103.57160188931	536.877703553989	0.352992094177391	0.348295305223307	0.332145054188693	0.0013664204850422	0.0200685783589955	0.00114321686985324	0.193944573281632	0.000587904737941951	0.185564113648587	ERGIC2
ENST00000397928	111	86	10413	3123	10874.0838060927	5303.37383406773	10212.3106092605	5634.56362281906	0.394142600264259	0.633741941330781	0.715441310164287	7.01327103136403e-12	6.40791500549892e-09	0.00115070800967788	0.193944573281632	0.0175681347269572	0.550510503357358	TRPM2
ENST00000284476	100	63	10795	2930	8680.5829679727	3264.65752928746	8636.57811314675	3298.7992991101	0.439721804075961	0.603261499568297	0.612432420408026	7.00759950581194e-08	1.26720757730099e-05	0.00118280684802584	0.194750854403682	0.0016688652871543	0.303871907185565	DISP1
ENST00000345378	33	33	3247	956	3668.21874944815	1684.43688396756	3616.73934510632	1779.64192085651	0.315177811192232	0.475103457143895	0.506996502394182	1.27793298855382e-07	2.07335669918639e-05	0.00118793879954431	0.194750854403682	0.00326766949158925	0.39354913137757	GCK
ENST00000390392	16	19	809	217	660.080983875489	274.066374826647	648.251906921887	256.618153836898	0.264585908529048	0.382160909369077	0.366689424091823	1.58393720757912e-06	0.000152761944019853	0.00118914692205013	0.194750854403682	0.000666904728308982	0.196228238702439	no_symbol
ENST00000349830	70	54	9381	2724	8965.98251762804	3881.37239913022	9121.29830579676	4049.26431323859	0.387748931592871	0.569145251165489	0.583190104629901	2.00229340783431e-08	4.6972721027032e-06	0.00121913574470581	0.197796229234512	0.00200292441894371	0.320551623630961	ARHGEF10
ENST00000397850	65	55	5340	1590	5755.09525985725	2719.64402799542	5282.01131604098	2878.09077142845	0.363463081861958	0.566367555425036	0.650313393723973	2.47060810047674e-09	9.60947632896678e-07	0.00126104471111173	0.202701260971293	0.0154472727838851	0.546268252762476	ITGB2
ENST00000390444	3	8	762	219	575.361011524999	234.444456998523	617.172213675078	265.759334236686	0.206911636045494	0.246935664335023	0.254647133606447	5.95912975828696e-05	0.00230262545231947	0.00136801652897384	0.21787859580721	0.00205446378754209	0.320551623630961	no_symbol
ENST00000184266	3	8	894	276	877.584673181648	359.356158748622	946.908026064432	360.970503599157	0.214019388516033	0.247605502945991	0.238181003738182	0.000123740672548796	0.003905705591722	0.00141972697129594	0.2229586227049	0.000813278501898689	0.210724101387481	NDUFB4
ENST00000244527	37	29	3222	990	2522.47320999191	914.191596677651	2497.98618894054	967.469045565025	0.412290502793296	0.480316462735681	0.51100283693039	9.03184494038931e-05	0.00316753188212441	0.00143389322616614	0.2229586227049	0.0037130532542738	0.39922445681599	SLC17A1
ENST00000447079	115	19	10276	3143	9183.1833615873	3274.22491733373	9827.2777947297	3112.88141466902	1.80868528610354	2.10013801133715	1.87136584598697	0.0115247957273388	0.0835018588591826	0.001456451143787	0.2229586227049	0.00747434316537585	0.480817714326138	CDK12
ENST00000296327	11	18	2285	784	1982.4215088335	1025.29795723178	1971.99009489205	1025.39227424375	0.25127260163538	0.352060106907652	0.353671711101376	6.48693481105685e-06	0.000403631499354648	0.00147889558522407	0.2229586227049	0.00156481082350472	0.303871907185565	SLC51A
ENST00000281471	7	10	1796	535	1458.38364592703	494.924549620044	1527.03676184974	554.322830140376	0.280471755416076	0.306868716485971	0.321912627117489	0.000436187828110905	0.0096584447653129	0.00150190227463552	0.2229586227049	0.00267685442751209	0.35473429665351	AMN1
ENST00000221700	28	27	3615	1074	3501.16795235133	1470.14303379512	3311.31301054383	1528.23099273002	0.332809721398933	0.455615031351979	0.497232417000531	3.81064294132847e-06	0.000284857494000951	0.00151483229183523	0.2229586227049	0.0052036486833001	0.452257733579008	CYP4F2
ENST00000546004	71	56	2680	785	2535.59223512888	1143.54262961017	2393.41692409079	1330.44602510277	0.382397224404294	0.579311138089753	0.709952367800799	7.84073403235146e-09	2.19540552905841e-06	0.00153251499699132	0.2229586227049	0.0491057046563818	0.689533147598692	PROKR2
ENST00000259371	59	51	7747	2450	8346.57537338293	3972.38935283957	7966.2158193002	3764.93835233405	0.378054532275521	0.559228777010977	0.555464920248532	4.1743328399971e-08	8.626954535994e-06	0.00153632854089159	0.2229586227049	0.00134605657393199	0.295052022409215	DAB2IP
ENST00000260228	22	20	3388	968	2897.77246584123	1025.86873587383	2952.95774365204	1126.28344074474	0.346938775510204	0.418496899737193	0.447189948380689	7.52726584173778e-05	0.00275900496558149	0.00154078786207993	0.2229586227049	0.00372548168226903	0.39922445681599	MMP20
ENST00000286548	57	7	2549	691	2235.63243879682	907.03872189235	2454.31900247938	968.216866360388	2.05649274225186	3.01574839912463	2.93577772117185	0.0424438424887691	0.192734790898517	0.00155277670595798	0.2229586227049	0.00205604857630245	0.320551623630961	GNAQ
ENST00000367602	44	40	5069	1663	5251.17825250385	2424.32278067018	4940.29498782427	2362.82415021393	0.376468154107463	0.519843288404593	0.537661967236827	1.11668487096188e-06	0.000119664502221594	0.00157087581656746	0.2229586227049	0.00278390739366512	0.363373175594184	QSOX1
ENST00000247706	5	11	2971	989	3547.32617241559	1663.18455253462	3256.02638319325	1618.12442489082	0.222035229440144	0.278689928659945	0.290401222540655	5.22901836200512e-05	0.00210616609662202	0.00157625349524295	0.2229586227049	0.00252976881239004	0.348920170626565	ABHD8
ENST00000329321	40	39	3129	957	3243.57312149109	1575.48847328431	3094.88991299158	1678.64872731907	0.330848513902205	0.510726208188594	0.567393679423788	5.17331069287422e-08	1.00908622054266e-05	0.00158102172832045	0.2229586227049	0.00820498098508005	0.484558505926322	GPR39
ENST00000319234	17	21	1622	529	1827.3661316841	839.847203487176	1632.79368034631	860.410052962058	0.29747225647349	0.400595656918716	0.452647641346173	1.13206208248757e-05	0.000634878066528454	0.00160242307363116	0.2229586227049	0.00712420372549029	0.473855083044105	SHISA3
ENST00000355272	67	56	8489	2455	8478.0442046001	4032.55159042133	8389.8859207184	4219.43029390892	0.357478098591986	0.576637049933674	0.608693878795055	8.21961202038344e-10	3.96367957427379e-07	0.00160523454678839	0.2229586227049	0.00456975472652696	0.434174907623114	AP3D1
ENST00000586855	42	34	3470	994	3162.91793188668	1255.49552932791	3230.21393305014	1296.4928418001	0.372317826265953	0.504902040885106	0.510208695453953	2.49678925579124e-06	0.000210409036313282	0.00160540482938436	0.2229586227049	0.00191010112518225	0.320551623630961	ZSCAN5B
ENST00000265440	53	3	2441	691	1905.91373585121	572.78300110231	2054.26711039057	544.616400051394	4.00081933633757	4.2320137825997	3.76276971927423	0.00257194746164407	0.0309417934401532	0.00162521242997162	0.223918157018312	0.00412949520167153	0.411513940022536	TFEC
ENST00000368498	13	14	3218	949	2750.21171657558	939.966231743539	2895.82023521003	906.15622526438	0.32224984462399	0.362875644300848	0.337862849938095	0.000314820185236775	0.00752564076741441	0.00165512609606108	0.224336369282305	0.0006332147669777	0.192534453043088	GOPC
ENST00000377574	53	49	3694	1292	3795.46566363394	1899.7489661368	3404.77490088019	1821.43633725484	0.390741743367623	0.550563067240865	0.587063190283448	3.39266901350313e-07	4.42832587025672e-05	0.00166076751006954	0.224336369282305	0.00518905116248769	0.452257733579008	SLC22A12
ENST00000262065	9	11	1685	466	1477.72712907103	484.401037597764	1470.79151873439	492.615157972473	0.290751730959446	0.329184391388085	0.334532339972476	0.000295906086507385	0.00721478885079804	0.00166731887440477	0.224336369282305	0.0020326205420803	0.320551623630961	MMD
ENST00000342310	39	33	2682	765	2504.72193047702	1024.45103045267	2498.97648349467	1095.43981883277	0.356592972759574	0.49856787319683	0.532231186231771	1.38451794581661e-06	0.000139739718252188	0.00167993824923385	0.224336369282305	0.0046411340491759	0.434955338239053	LMX1A
ENST00000300091	16	15	2651	706	1969.99846450166	630.700943671085	2215.10669420897	616.588701421397	0.328814598264806	0.382653012825129	0.340856208770154	0.000185840331542898	0.0051951500089931	0.00171633791480313	0.227447528251774	0.000330422211395793	0.130366581587067	C18orf54
ENST00000409685	41	4	3157	947	2714.06200045422	1180.52130340034	2794.06755949246	1143.58676717556	2.65974025974026	3.76671096174764	3.55618638102759	0.0238995838719519	0.131776192320992	0.00176718358417804	0.232411416828263	0.00290035637616704	0.370221960957793	FAM124B
ENST00000455140	40	36	6356	1843	5990.14288978226	2670.36534884779	6124.03382842013	2706.26059200454	0.340499719354345	0.508965690483311	0.504765590931427	2.01406344139135e-07	2.96306282564015e-05	0.00180034717026049	0.234992683276106	0.00156776328626436	0.303871907185565	EPS15L1
ENST00000254466	34	31	5952	1977	5935.73112259839	2540.5999952107	5798.72722690647	2423.70566029921	0.384167086693548	0.486019166452691	0.475345258028154	2.22370775544343e-05	0.00106935087630188	0.00181936138967468	0.235702341229495	0.00127735622336887	0.290066870581601	GAS2L2
ENST00000344157	77	6	5150	1402	4553.35762630302	1224.52447492496	5512.23526454468	1108.91220948285	3.13742024965326	3.10106300535404	2.35575875516141	0.00164620932709675	0.0229994680170477	0.00185191092716925	0.238142027375246	0.0202057468948279	0.57029539001157	YTHDC1
ENST00000339824	129	89	6590	1969	6681.11311886563	3014.17445516069	6492.06389639027	3026.40170264776	0.439371100994773	0.657757357357753	0.679287288932424	4.05579871812309e-10	2.07084311019461e-07	0.00189695651672955	0.242140920076655	0.00419325916014499	0.413607835341574	KSR2
ENST00000354646	163	27	12589	3620	10053.2359433179	3139.7342506835	10907.1882687123	3009.77241395713	1.70968135447046	1.85380935248435	1.64210217344955	0.00718058917320496	0.0622341627792501	0.00191260639975354	0.24235654817315	0.0130284794262273	0.542298650704344	WNK3
ENST00000435607	139	98	12873	3660	12313.7693260678	5783.25951583299	11828.4142526442	6477.25076928045	0.40929217601322	0.669519731717881	0.77895485584272	1.04724550228629e-12	1.26762530093479e-09	0.00192803392478755	0.242541079234144	0.0547414428324224	0.69146701068055	SCN4A
ENST00000547270	40	35	2305	701	1769.04407405008	766.763291459765	1712.28989846807	847.528252301068	0.365690527838033	0.509370760807636	0.57774192751364	1.74131573295293e-06	0.000161736754259583	0.00194913267330629	0.243431246105015	0.0125975820946122	0.536014767555066	TAS2R38
ENST00000237853	52	5	4487	1282	3727.65047722351	1376.41076850132	4038.48610906591	1325.06644403466	2.64285714285714	3.36677713836961	3.01028402017291	0.0145829588809973	0.0973488104944889	0.001965572209431	0.243730953969444	0.00528572305216319	0.454258179136401	ELL2
ENST00000261381	88	67	6595	2045	7132.24360529202	3306.76972117152	6817.1374036796	3193.92700251496	0.415990277839718	0.61470628723993	0.621018628101811	1.01456804501052e-08	2.75201582209102e-06	0.00199736763581487	0.24591703657976	0.00249354998379279	0.348920170626565	XYLT1
ENST00000355527	34	34	3285	999	3371.95075053246	1622.90773154154	3084.935209543	1733.4939408262	0.32399217221135	0.496116495462703	0.574438822255311	1.96142025159987e-07	2.93536685929084e-05	0.00205101683007495	0.248898108219828	0.0159718413112857	0.546268252762476	DHCR7
ENST00000476993	2	8	2900	1114	4045.83312656458	2072.97065033	3591.94008762662	1908.68398827914	0.196475095785441	0.224971502804759	0.22919548530668	0.00022446469383381	0.00596739216685288	0.00205933896527249	0.248898108219828	0.00261738145534603	0.352230558641916	VWA1
ENST00000529694	49	40	2934	846	2743.82333948044	1174.88898009993	2708.7111758477	1233.25465611635	0.368995959898249	0.536134418594536	0.568519763546431	3.27313572173814e-07	4.33752947552474e-05	0.00206459260274512	0.248898108219828	0.00545091453378196	0.463507081789628	KCNJ5
ENST00000371790	21	20	3552	1101	2846.01577590749	1073.72716435705	2791.44094484326	1095.00842742343	0.357585263835264	0.424892839790729	0.439892589871941	0.000154141143205319	0.00455101782137706	0.00213504852949601	0.253790560240381	0.00335761488251954	0.395469972266596	SLC16A12
ENST00000343348	32	29	7156	2123	6461.91879824868	2717.89257398069	6434.56819495341	2691.25051377341	0.349785727594559	0.481974906024062	0.479465401207458	4.5321480661034e-06	0.000321135062969612	0.00215413162215221	0.253790560240381	0.00199055705506853	0.320551623630961	SEMA6A
ENST00000314890	1	5	1347	399	1408.98917649329	533.006222922371	1369.57112197335	498.931528440885	0.216035634743875	0.229714965382597	0.227382940108774	0.000418189173973512	0.0093553660569332	0.00215703431878205	0.253790560240381	0.00171540592766045	0.303871907185565	ANXA2R
ENST00000380393	55	41	5615	1612	4828.175512774	1931.48819678444	4792.50407572555	1992.75373373606	0.399758300470678	0.547678172497115	0.568317868426794	1.57001580670932e-06	0.00015242600647815	0.00217278708730725	0.253790560240381	0.00410898510829679	0.411513940022536	PTPRA
ENST00000543824	15	16	6845	2200	6247.69567329369	2326.80727678664	5945.97605804793	2241.18456880337	0.342413956086452	0.387435125043657	0.391404047176613	0.000397750628607962	0.00900984677153248	0.00217827151358392	0.253790560240381	0.00247236215239695	0.348920170626565	PHC1
ENST00000295373	56	36	9684	2799	7896.60069988839	2670.08817226539	8580.36838179771	2636.79171549514	0.464483070431026	0.538793378724838	0.492137581276475	0.000121817806564916	0.00386610077142037	0.0022165374344612	0.25652726574831	0.000409290884276094	0.148026869813187	DHX57
ENST00000358024	38	36	4845	1545	5421.66667035802	2562.96215474597	5095.13396438684	2444.35275849927	0.354531001589825	0.512529283475728	0.519735631769067	8.81670534076596e-07	9.93883147504527e-05	0.00229216909308284	0.261266891819925	0.00286022424903162	0.368495775837846	TMCC2
ENST00000397256	9	13	4386	1248	4169.42929453643	1741.30066954883	4101.21408631174	1787.99649312084	0.254348250928278	0.3399083786646	0.351693461974664	3.01486465300989e-05	0.00134682266825439	0.00229792803524608	0.261266891819925	0.00338209341961022	0.395469972266596	ARPC4-TTLL3
ENST00000336119	188	119	7318	2015	6266.03992053648	2780.49195039303	6467.83028147906	2984.0910937826	0.43971258085087	0.703525848998441	0.731153172980854	2.61700832713982e-13	3.78593871326227e-10	0.00230264023320556	0.261266891819925	0.00671302390710415	0.469174832425593	NLRP3
ENST00000534961	5	8	1812	519	1415.78892923938	471.517939539655	1519.68556240724	486.75454153743	0.270235467255335	0.296134743833043	0.289055283532321	0.000664840565141425	0.0125180392742464	0.00233097149544305	0.261652363188529	0.00171469719798974	0.303871907185565	RNF170
ENST00000251296	54	44	3155	1057	3606.15566698303	1598.59426806824	3401.57504777902	1708.07194875212	0.424250748371192	0.554177384126473	0.624792005252833	6.13651802129079e-06	0.000393770904068498	0.0023361818141833	0.261652363188529	0.0160884620560075	0.546268252762476	IGSF21
ENST00000268154	28	28	4670	1315	5083.44845404722	2305.15448855227	4644.4986040208	2353.85897316664	0.306357527874179	0.47230885695914	0.523812526187052	4.07007993829666e-07	5.15741516268832e-05	0.00239121836000713	0.266099684164896	0.0095376486381626	0.503263162183899	ZNF710
ENST00000400286	153	28	5917	1661	4354.28754209063	1472.17808352985	4698.43335205284	1462.36877502464	1.51550471173067	1.81824380668604	1.67657393516598	0.0359684106198625	0.173688903577417	0.00241870075433756	0.267443599333121	0.00894630702448015	0.499382282781272	SLITRK6
ENST00000262061	0	4	1243	359	990.141829347553	431.115877041659	1062.89633411763	443.295295344116	0.2	0.2	0.2	0.000198040766201684	0.00546801317097095	0.00243769167060668	0.267837515200835	0.00195547800502131	0.320551623630961	COPZ1
ENST00000394967	1	7	3235	1130	4698.5268783432	2660.92713354532	4307.43050059999	2450.49858470624	0.168663060278207	0.195791526856276	0.19611253984147	6.93497275106283e-05	0.00258350057850753	0.00250628671222918	0.273633682977603	0.00257362744658918	0.349048222443658	no_symbol
ENST00000546057	17	19	4201	1163	3814.67652636726	1617.67755521425	3710.0787383831	1719.38489738662	0.285313020709355	0.410456754964112	0.443920794094941	5.96189938202746e-06	0.000384753060490694	0.00254693736314238	0.273633682977603	0.00647254981892492	0.469174832425593	P2RX7
ENST00000296674	1	4	994	302	870.839417897178	261.838206172215	890.155152309225	262.626288549839	0.260764587525151	0.260134670248271	0.259006856921187	0.00270983846320626	0.0319160183350818	0.00255202653813545	0.273633682977603	0.00228503867932907	0.339279889763857	RPS23
ENST00000286794	27	24	1636	434	1493.77543709381	583.142205432476	1529.42488576632	600.188704833971	0.326503667481663	0.461611954667268	0.463821926302648	4.70362283087644e-06	0.00032925359816135	0.0025569705033886	0.273633682977603	0.00273284586018499	0.359410637369784	NAA11
ENST00000381269	139	86	6430	1922	5582.02491665067	2290.27183820428	5587.86347602002	2471.44617898641	0.489065265190111	0.667021593405558	0.71813864707801	5.95037050435323e-08	1.12280904299535e-05	0.00256925635514685	0.273633682977603	0.0139649415229296	0.546068606572166	SLC8A3
ENST00000264731	134	78	4777	1352	4466.74480246808	1698.51677119569	4515.76768308084	1777.39172505372	0.492722247690013	0.65765331369959	0.680278122258873	2.29605577689609e-07	3.24061205584684e-05	0.00259348998498717	0.274530403288886	0.0056911021579963	0.468234755747942	TP63
ENST00000311519	42	38	7274	2446	6549.08010975229	3057.63150858688	6193.27201940395	3054.3474052463	0.387773806250573	0.52843437633175	0.556749169340231	4.1541123017093e-06	0.00030300583847762	0.00261887175881049	0.274866207946383	0.00592077643048083	0.469174832425593	GPR113
ENST00000327335	16	17	2178	639	1472.10045580715	572.684999403877	1563.43353161351	627.390695811434	0.316345270890725	0.401356231586413	0.412258035848088	7.65802053477315e-05	0.00279127795574998	0.0026347103619261	0.274866207946383	0.00364695568739883	0.39922445681599	OR6C70
ENST00000513104	106	71	6059	1708	5765.07132595375	2444.89764219547	5732.22466219219	2658.70560478835	0.428900533641415	0.63824068549106	0.696731189110119	5.8418917773309e-09	1.69025402090774e-06	0.00264416225386209	0.274866207946383	0.0159566348008827	0.546268252762476	TRPC7
ENST00000399410	88	69	10574	3214	10154.9188684807	4938.5994271498	9953.70645771751	5459.29781630379	0.396398173417277	0.625666767599836	0.703789396550792	9.57163139408034e-10	4.26060310259576e-07	0.0027107327412081	0.278016747425277	0.0254527366581525	0.595410507294531	ABCC1
ENST00000409345	37	35	3026	1006	3366.99972498488	1592.94772010994	3138.38957396523	1579.75280035111	0.3694646397885	0.514025595305629	0.545124265305038	3.49072802375012e-06	0.000266956116706177	0.00272134607794269	0.278016747425277	0.00652584541779212	0.469174832425593	ADRA2B
ENST00000265441	17	17	2544	705	2406.19529941501	896.323938715434	2295.26577213594	909.686456580778	0.31728249475891	0.407367465647875	0.429868774762653	6.2416465835531e-05	0.00236895978492944	0.00272251423169914	0.278016747425277	0.0051799895026773	0.452257733579008	WNT2
ENST00000378165	33	2	3526	965	2989.68393193198	1195.08426085206	3145.32268706066	1192.35180285403	3.34382681036113	4.73042920322268	4.503293345815	0.0230922234945962	0.129149806657922	0.00277169892885612	0.280280287290437	0.00391014769211853	0.403217693533144	NMT2
ENST00000373578	13	18	3681	1152	4030.59927509385	1970.64537258578	3851.0093623207	1898.88190926114	0.26676103461588	0.387156600050414	0.390006762518501	7.72187928933698e-06	0.000459081590626336	0.00278150626324226	0.280280287290437	0.00303278647291238	0.376065522641135	SRC
ENST00000388887	209	117	17819	5149	15426.8828539724	6127.76621833661	15139.3812623473	6148.03570349605	0.520278773086431	0.712013751378591	0.727745548191203	5.4657484624253e-09	1.6091083077356e-06	0.00282378522719731	0.280280287290437	0.00523639426551731	0.452257733579008	STAB2
ENST00000263468	109	15	7925	2137	5824.82056402646	1783.04067161033	6357.75426992019	1764.19152325495	1.89951104100946	2.14788004593032	1.95287736312593	0.0128127507797402	0.0895808914765568	0.00287280965886024	0.280280287290437	0.00934650133416495	0.502338276040568	KIAA1377
ENST00000392550	60	48	6917	2272	7815.39597933037	3539.56634347502	7242.77069058743	3519.57780664568	0.42261154859515	0.57497544060147	0.61544109945631	2.03269162038012e-06	0.000181894466648448	0.00290304792466643	0.280280287290437	0.00929300620453624	0.502338276040568	LLGL2
ENST00000295702	9	13	1245	411	1083.75756265727	464.555795335413	1108.21663923246	444.31082847617	0.283648881239243	0.346991134106157	0.32916553333929	0.00019812098413253	0.00546801317097095	0.00291057537343278	0.280280287290437	0.00156536515974558	0.303871907185565	SSR2
ENST00000254337	14	17	4120	1289	4603.97723209398	1999.94659539461	4255.40156323212	2093.8262445681	0.298894282632147	0.393418655267883	0.438253051750496	5.07252208774624e-05	0.00205265695671969	0.00292654229591983	0.280280287290437	0.00962546206260656	0.503757301965844	DCAF15
ENST00000273173	28	29	4094	1261	3513.27409488882	1686.35415702932	3441.6217307623	1840.80700025613	0.320810942843185	0.4813287086018	0.532541749591166	1.1570747056156e-06	0.000122480590789553	0.00293180363146464	0.280280287290437	0.0110907388724856	0.520365477909055	SLC22A14
ENST00000361445	185	46	17703	5247	15916.3620887477	6429.5073967333	15894.5625137243	6335.04748869078	1.18791982606626	1.61131553533827	1.59010399819199	0.285785508684889	0.572032333767978	0.00293621213952	0.280280287290437	0.00384655566397488	0.402266303172313	MTOR
ENST00000002596	33	33	2134	638	2399.94633954778	1172.15396800861	2269.85108646183	1154.0148278291	0.319587628865979	0.503455218326119	0.522868459696312	1.90948069175267e-07	2.88248563555011e-05	0.00294385895470503	0.280280287290437	0.00510209722881103	0.452257733579008	HS3ST1
ENST00000439701	62	48	3361	941	3727.05370107836	1641.52994072535	3662.82812912941	1660.61616217267	0.374663760178275	0.577694977668367	0.594059921676974	3.36222345775772e-08	7.2059505218116e-06	0.00294973548466012	0.280280287290437	0.00485250012284001	0.448081926236716	IKZF1
ENST00000312106	63	46	5476	1553	5334.54921960081	2205.44657245159	5178.32255924704	2393.76897812593	0.401422843199726	0.575444675050456	0.640911432909475	4.19250763839617e-07	5.27405308714185e-05	0.00295400815071517	0.280280287290437	0.0174255033223126	0.550510503357358	CATSPER1
ENST00000355497	16	19	2840	823	3379.60263054092	1521.23354406853	3201.28315757926	1578.49954745122	0.281830985915493	0.410097611552646	0.444466710940958	6.48106582945169e-06	0.000403631499354648	0.00295456754459389	0.280280287290437	0.00748362768987323	0.480817714326138	LMX1B
ENST00000261479	28	0	1732	491	1371.49339425883	432.029931791011	1412.10408340097	410.07580853959	8.93764434180139	9.82019420639322	9.1312155202147	0.00484168216196424	0.047207129647832	0.00297914957026937	0.281076285542806	0.0043509568049136	0.424433557652213	PSMA6
ENST00000393197	15	16	1066	311	909.472000378923	349.309044410894	870.502127165077	315.928394760233	0.316245447522349	0.397716714234475	0.37905290004602	0.000111019489383335	0.00363907139996712	0.00300446494085475	0.281307871542723	0.00164887428853675	0.303871907185565	IL1F10
ENST00000249389	12	15	2420	721	2219.687385571	929.574667012605	2069.77074468715	1053.59390073153	0.28595041322314	0.376589724882636	0.444279203120434	5.62155024632802e-05	0.00222300939125864	0.00301401290938632	0.281307871542723	0.0164674598155535	0.546268252762476	OPN1SW
ENST00000336643	10	13	2073	699	1795.9089919944	719.474271542225	1698.88366514088	741.040430919022	0.312280339053132	0.357584605085947	0.382994692390535	0.000545624247076999	0.0112022792942851	0.00304771823605373	0.282932559240068	0.00638780818619341	0.469174832425593	SLC39A9
ENST00000338482	13	15	2699	784	2565.40684546142	1019.82269414845	2538.98451823899	986.273885238722	0.298513338273435	0.385492019944728	0.378117336773785	8.3011513117415e-05	0.00298360221059694	0.00320844005900453	0.296268720342121	0.00255258419755609	0.348920170626565	CHST4
ENST00000265969	60	49	4034	1240	4974.31303650598	2321.27008326872	4683.14919963275	2567.60345133444	0.388864650470997	0.579981665705352	0.677917142986379	1.29894227231231e-07	2.08792943030942e-05	0.00323355317904754	0.297007847556959	0.0372336876226831	0.66453828717954	KCNC1
ENST00000251588	13	17	3278	1015	3465.69023420314	1609.35767389695	3306.88561914756	1613.69431175762	0.279184462070368	0.390932867734609	0.407985613939423	2.07153663720784e-05	0.00101301059216699	0.00331103004245333	0.302523587036788	0.00535087857982323	0.457592375102125	NARFL
ENST00000404767	97	77	14833	4886	16349.0527577	8326.64672309221	15363.2942528545	8132.2677568996	0.422459795985044	0.64618640971969	0.671091102979058	2.67626685897872e-09	9.67916513997302e-07	0.00337213419724892	0.306493453739483	0.00751307713193487	0.480817714326138	INTS1
ENST00000324300	33	26	3039	813	2413.19560901005	900.210808864192	2390.89875737927	1003.15783382909	0.364008628569339	0.492970924522357	0.549849130446698	1.54451782726004e-05	0.000807615345820309	0.00352212341519733	0.318458658790759	0.0145729256926646	0.546268252762476	EDNRA
ENST00000536525	390	98	16371	4905	13584.0159877789	4738.61247246324	14301.9574969999	4557.14403745975	1.19040320744554	1.38430884907533	1.26534076353197	0.119020572936888	0.34931481761359	0.00354499809667132	0.31886615004256	0.0351528802899883	0.659515737414342	NAV3
ENST00000533626	9	13	2411	811	2485.15254669278	1091.64968366184	2320.33083990271	1089.37377010239	0.28766960952776	0.353815581261698	0.373244026926676	0.000246423623511445	0.00632827530200989	0.00361312018353161	0.321891007592645	0.00632872059284184	0.469174832425593	EIF3F
ENST00000232978	53	4	10367	2800	8365.59531172652	2543.23060919271	9569.17307883649	2345.19462690423	3.06293045239703	3.42251357529259	2.79782771618626	0.0085675833654595	0.0696486586346001	0.00361728248252128	0.321891007592645	0.0161692000396967	0.546268252762476	NKTR
ENST00000223208	34	2	2592	774	2203.37702435236	818.597107816422	2307.39828325557	792.587884298123	3.71759259259259	4.54388549306325	4.22631650572184	0.0128979774542581	0.0899955340055952	0.00364804214196236	0.321891007592645	0.00591567842419508	0.469174832425593	CEP41
ENST00000265843	144	70	14054	3856	10671.132278896	3408.2621767617	11825.3805267151	3387.28758064434	0.570553819573196	0.661863164275752	0.595037627099228	6.91584782633349e-05	0.00258191652183117	0.00368537638712467	0.321891007592645	0.00024030161372633	0.120562521796862	EXPH5
ENST00000510461	46	3	8259	2244	6573.91751734216	2051.58142349985	7147.33453518354	1973.82007681029	3.37459135488558	3.83890818267933	3.42585958395824	0.00923651559896539	0.0730838244293707	0.00368550674328228	0.321891007592645	0.00834397717561252	0.484558505926322	FNIP1
ENST00000448023	68	56	7503	2505	7711.02532231514	3782.41525851335	7131.71422796777	3899.71658816357	0.415840681271351	0.602726096333727	0.669882599661192	2.27931691662073e-07	3.24061205584684e-05	0.00368987963772674	0.321891007592645	0.0223046014013156	0.581856580666255	NLRC3
ENST00000307102	57	9	2747	799	2409.41547327469	1031.16122507419	2409.1001885837	1076.82191842476	1.75791772843102	2.53943771761973	2.6477914800337	0.083658792497043	0.286364793619025	0.00377276991713544	0.327476428807357	0.00241501036576886	0.348920170626565	MAP2K1
ENST00000245663	43	39	4065	1245	4851.93309695487	2347.59997534354	4767.78328540488	2367.16306316282	0.354243542435424	0.545137009943148	0.558728179443445	2.54616707739938e-07	3.56463390835913e-05	0.00387029603792556	0.33049990124069	0.00566917560231721	0.468234755747942	ZBTB46
ENST00000270560	5	10	1334	448	1472.74116096969	690.215215215387	1366.24198696777	708.984997546685	0.243560038162737	0.303936469411703	0.326786710722987	0.000209461703575301	0.0056616534584133	0.00387948331436468	0.33049990124069	0.00794803048828108	0.484558505926322	TM4SF5
ENST00000309311	25	26	5945	1786	6494.42830114014	3072.89480100039	6247.23109342476	3217.70262590765	0.315204186524624	0.475146880114332	0.513945004533807	2.3168287136371e-06	0.000196921852465987	0.00391684152531833	0.33049990124069	0.010450368118674	0.508174763417875	EEF2
ENST00000528793	12	16	4084	1226	4321.42901765445	2012.05068412877	4145.7683009574	2002.38075292437	0.270726508037103	0.387481264005449	0.399760391954702	1.90110816367338e-05	0.00094565151064097	0.00392755964155691	0.33049990124069	0.00552442889446179	0.463507081789628	GRK6
ENST00000295050	36	2	3474	936	2869.98265211037	992.199410024949	3011.24454068499	985.912674349784	3.56649395509499	4.48192737153922	4.26225771405006	0.0161157795175223	0.103695304827349	0.00395198503739183	0.33049990124069	0.00552684135544084	0.463507081789628	SPRTN
ENST00000474759	116	72	7678	2150	6645.64174507949	2685.90855385219	6718.79522974997	2903.86809616	0.458663250632478	0.655926910804509	0.700483326508065	5.13750845111381e-08	1.00908622054266e-05	0.00395796651832638	0.33049990124069	0.0152823955434749	0.546268252762476	CACNA2D3
ENST00000379597	19	18	2832	795	2368.0974950986	898.169153369559	2321.74626283293	1009.487749521	0.333351917930419	0.431910369296396	0.487428337611793	8.48823192620522e-05	0.00302578452235981	0.00396023120984285	0.33049990124069	0.0151787160284884	0.546268252762476	GCNT2
ENST00000358864	89	59	6318	1845	5596.50808284774	2298.9904193389	5677.4787153294	2377.21772282827	0.449833808167141	0.626005395662861	0.637753326021469	5.13546120905753e-07	6.23437808316355e-05	0.00400331876687876	0.33049990124069	0.00576228027753305	0.469174832425593	TMC2
ENST00000369535	41	3	1343	367	1064.93803800597	370.199791900653	1096.43913132574	357.575547990677	3.05100521221147	3.81316304945473	3.59277504531673	0.0179839182707327	0.110406635719941	0.00401199389394168	0.33049990124069	0.00618455976602971	0.469174832425593	NRAS
ENST00000304568	12	13	1607	463	1229.72627557996	445.528105352307	1260.18986665408	502.946499349061	0.318383856342786	0.381970226707929	0.41351749854132	0.000377088760183613	0.00864763656114601	0.00404059237975862	0.33049990124069	0.00933916512043315	0.502338276040568	TM4SF20
ENST00000366684	41	37	2626	776	3180.50529708074	1512.14637861241	3062.58482476376	1727.07002581386	0.345151721649898	0.539292880682681	0.634761846008456	2.18173513283693e-07	3.13015883521067e-05	0.00404243432622203	0.33049990124069	0.0363782892007323	0.664391349749861	ACTA1
ENST00000498619	118	79	7585	2216	6839.26828819509	3024.15776367676	6658.19673077444	3238.1815715356	0.443429466051417	0.664709054164828	0.729859070503082	4.38221061998042e-09	1.40879956227519e-06	0.00405355381114598	0.33049990124069	0.0272528125589632	0.606041359492546	CASR
ENST00000302754	1	6	2312	820	3108.96493612375	1615.20264584435	2773.29906795948	1631.71754542477	0.193524468610974	0.217075810439902	0.226909565901717	0.000339881060168078	0.00794123176920301	0.00405509671453151	0.33049990124069	0.00766265783361775	0.484558505926322	JUNB
ENST00000397967	5	9	1094	319	983.626311821083	408.686976505348	905.486020358584	395.975814467746	0.245795246800731	0.307745040770974	0.318653742611584	0.000189338096529248	0.00527593797070264	0.00410130220344015	0.332703767531406	0.00589328586661952	0.469174832425593	RNASE1
ENST00000238738	3	7	1440	414	1358.07184627147	551.906323611307	1329.27907754058	603.807964775693	0.2328125	0.277396113594766	0.295338938313706	0.000294944742316325	0.00720146375050829	0.00413594655071853	0.333767659709627	0.00816861381692864	0.484558505926322	RHOQ
ENST00000366592	35	4	2749	851	2633.65808775348	1216.36443541825	2597.09320478255	1313.4972897324	2.36696980720262	3.43297511074822	3.74029690239655	0.0491754555999469	0.211554311978804	0.00415286949869121	0.333767659709627	0.00203506800821522	0.320551623630961	GPR137B
ENST00000374115	31	32	3508	1289	4659.91875330968	2372.04340182232	4166.63562247056	2414.15620020123	0.375479423655022	0.508483726923255	0.574589574340842	1.84017067534123e-05	0.000923276385084502	0.00418011010626316	0.334408808501053	0.0201467976270661	0.57029539001157	SLC18A3
ENST00000379803	57	44	8102	2365	8969.09875218174	3931.40859048293	8528.56791060526	4100.64681824643	0.391966318330179	0.57743789686293	0.63125209580587	4.67526668321908e-07	5.75621486671512e-05	0.0042649318540686	0.33795072410247	0.017257011398387	0.550510503357358	SIN3B
ENST00000381055	53	31	7928	2134	6505.06352975081	2016.33790559527	6732.81295633179	1964.55685511685	0.47706704086781	0.544628484448113	0.514524570731583	0.000432889738830735	0.00959765755568527	0.00429351951319502	0.33795072410247	0.00170144195619946	0.303871907185565	ADAMTS6
ENST00000259400	11	11	2123	604	1650.70613721762	521.531463143233	1756.60426904028	541.174684002727	0.34412780656304	0.372949090555341	0.365740021289408	0.00165573578280439	0.0230132691669209	0.00431605970018758	0.33795072410247	0.00346102661324749	0.39922445681599	STX17
ENST00000322088	93	24	4008	1302	3932.82731970016	1928.45808840022	3868.74874821736	1872.75331650821	1.24844311377245	1.86409841716512	1.84074819814045	0.313708651942424	0.599117953544607	0.00434378284673647	0.33795072410247	0.00522351250843374	0.452257733579008	PPP2R1A
ENST00000254901	11	15	1734	543	1723.98418010891	799.351509566753	1707.61528531562	856.922731691173	0.277789792387543	0.381269840911432	0.407504160541226	5.12859677159148e-05	0.00207052185941461	0.00435503824788832	0.33795072410247	0.00867821110312645	0.490728810261483	REEP2
ENST00000285930	15	18	2235	618	1905.1940667693	875.867516034103	1859.57887448444	944.471408920957	0.270929000353232	0.415573269153407	0.453601569015178	4.52345769851052e-06	0.000321135062969612	0.00436000708363675	0.33795072410247	0.0112183359540417	0.520722759791883	AKR1B1
ENST00000593496	0	3	876	240	616.710983241041	227.647621232387	649.174479628239	204.949248823364	0.25	0.25	0.25	0.000936036148900415	0.0156547086174482	0.004360654504548	0.33795072410247	0.00205195844405371	0.320551623630961	no_symbol
ENST00000418115	42	4	1367	379	1148.04467208187	433.621009422433	1179.43401118812	457.655662278525	2.52889539136796	3.37271319463838	3.45945116612925	0.0323071079265915	0.161720823334317	0.00442488087458506	0.340259132803939	0.00360625886710286	0.39922445681599	RHOA
ENST00000361246	80	56	11935	3473	11621.9274137392	4980.24737970776	11802.4458498784	5091.98619740224	0.425954916617056	0.618977738468323	0.623066425522472	1.97920794313269e-07	2.93667093100714e-05	0.00444232042144186	0.340259132803939	0.00503369918202654	0.452257733579008	CDC42BPB
ENST00000358525	37	36	4085	1252	3924.66842532621	1985.19815396913	3580.78149888292	2183.61923565639	0.333514175129842	0.532852727144388	0.636843413851413	1.85362136661616e-07	2.84768733844748e-05	0.00444924096465981	0.340259132803939	0.0440216055884906	0.681445879109071	SLC6A20
ENST00000494426	1	6	1607	526	2152.01399135067	1139.29826737657	1990.25936899886	1127.96739337292	0.189616854831541	0.218487178718275	0.223820559768141	0.000178526956491794	0.0050558368102733	0.00448638182574109	0.340642907311426	0.00637519452368235	0.469174832425593	CLIC3
ENST00000225275	49	40	5087	1627	5576.19441225528	2506.78475807275	5157.12628216627	2518.2684355243	0.406631921636692	0.561658723059274	0.607978413299389	5.11912780143715e-06	0.000347204293559252	0.00449350378884313	0.340642907311426	0.0147646446720072	0.546268252762476	MPO
ENST00000393437	61	11	5173	1622	5762.17364505775	2554.60538611951	5640.22875180727	2368.84788056862	1.67721824859849	2.33698126425125	2.21828989675854	0.0871979159835379	0.292569737432203	0.00451567959059895	0.340835642142599	0.00784768771821641	0.484558505926322	LONRF2
ENST00000539225	75	12	8501	2497	8307.83928155662	3126.11170995025	8469.38430818864	2992.43369925306	1.77152009265878	2.24779558105731	2.11532869702489	0.0472481829248181	0.206728398273513	0.00458107968665428	0.342854189320245	0.00891825381175447	0.499382282781272	TJP2
ENST00000445590	12	11	1142	289	888.707028721991	264.900510103734	963.184858854647	273.599982579468	0.336398131932283	0.381407390972638	0.367390936673168	0.000964360965363361	0.0159745289682328	0.00458192234575443	0.342854189320245	0.00297845633082049	0.374681173210462	FAM177B
ENST00000373857	20	21	2389	698	2186.28104872952	973.781144376733	1994.7729294494	1060.33084774229	0.311065870086381	0.45036844539045	0.528686055207006	1.19148646481268e-05	0.000649196051608893	0.00466065380545108	0.347248712715154	0.0263445476367614	0.599456244533312	PTAFR
ENST00000255613	3	7	3078	1089	3869.40643978707	1603.37351472535	3536.4518840196	1558.72552421108	0.257675438596491	0.280389483472068	0.290284893093124	0.00159283746199045	0.0224993151669278	0.00468275117454816	0.347404104231436	0.00684250888864213	0.469174832425593	SUV420H2
ENST00000293897	11	17	2409	876	3106.7272311012	1688.37170837458	2704.30537338336	1660.51345569524	0.277777777777778	0.387667979312704	0.430793586331386	4.61944953776727e-05	0.00190937247561047	0.00472043213571606	0.347795702685851	0.013474183201659	0.546068606572166	SSTR5
ENST00000322753	0	3	559	152	482.48114281323	181.370002252799	486.280443664669	197.86740142454	0.25	0.25	0.25	0.000895092681002616	0.015249076488916	0.00472809826231917	0.347795702685851	0.00662169019983162	0.469174832425593	MINOS1
ENST00000372476	109	71	7706	2545	8381.77228848317	3561.96265017864	7878.01806669968	3511.24884246652	0.513869063067739	0.657239184404793	0.688632277864247	5.6353989861071e-06	0.000369108172786462	0.00477700134115959	0.349910309208989	0.0123172286395433	0.533098211430455	TIE1
ENST00000378910	108	76	8332	2846	8997.29564879488	4164.37629105749	8652.13245684936	4162.63764871117	0.492078732597216	0.662175791179246	0.687792303261373	8.08618561891668e-07	9.42122029157004e-05	0.00482139407229698	0.351678155861662	0.0106166638785969	0.513385194797887	NPHS1
ENST00000591517	34	31	5648	1858	5589.72173764993	2567.54614836624	5583.91873586974	2510.89364177275	0.38077638101983	0.519291786456809	0.509019219176864	1.82621821383433e-05	0.000922513980685417	0.00487453580963922	0.354066701486765	0.00365943935301143	0.39922445681599	MAP4K1
ENST00000262305	20	23	5198	1615	6157.66507724903	3070.90510399048	5896.59423093883	3046.47899638246	0.300580351417212	0.457260492338332	0.472208840259842	4.3802186118334e-06	0.000316835812922616	0.0049107804996459	0.35521312280772	0.00719995337633391	0.475251675335196	RAB11FIP3
ENST00000155926	24	24	2394	702	2364.48358062374	1072.25074844095	2402.71306387763	1094.90206210189	0.321503759398496	0.475342722165054	0.477466294007443	6.1469997121292e-06	0.000393770904068498	0.0049333941839667	0.355368145367891	0.00521946182405574	0.452257733579008	TRIB2
ENST00000307161	18	22	2411	748	2357.82218484604	1212.7814865833	2144.14458555923	1354.46313940142	0.286278470055723	0.446024875040149	0.537854730616555	3.16398543504069e-06	0.000255473428615379	0.00496950368072037	0.356490016104569	0.034467558042772	0.655940071376503	MTNR1A
ENST00000426263	26	27	3325	1112	3354.84392481081	1642.99354194018	3138.98275979932	1771.55695411973	0.346262083780881	0.490470719863174	0.55977488035985	1.37524694186671e-05	0.000730100517150032	0.00510521618275243	0.364507112133683	0.0242099130686769	0.590853982236253	SLC2A1
ENST00000296292	20	21	3666	1212	3104.44206724817	1394.81722730912	3059.48945568736	1403.98846838233	0.346005058771016	0.453906574425439	0.462633022962354	9.30788776207471e-05	0.0032400342994632	0.00512325664519693	0.364507112133683	0.00642063121858498	0.469174832425593	RFT1
ENST00000338101	203	119	10189	3032	9844.44884599342	4184.71392415592	9567.31368772551	4440.36055500969	0.511732423855792	0.727433118986805	0.793465940465103	2.15508046908851e-09	8.7005109170643e-07	0.00517888458269531	0.364694577426641	0.0426256062776993	0.680447601262081	NOS1
ENST00000333834	4	9	3306	1212	4216.48176420278	2060.26863918432	3801.19595816034	1896.70675676614	0.246642468239564	0.295449073839299	0.299590526523035	0.000558766628978677	0.0113408023037035	0.00518252760389844	0.364694577426641	0.00595864261016981	0.469174832425593	LENG9
ENST00000355585	89	60	10300	3173	10056.9436887268	4268.3248248438	10012.5612281442	4398.58618484399	0.465855483049499	0.635622910812766	0.657349258565273	1.51483387559586e-06	0.000149417705001955	0.00518891478251039	0.364694577426641	0.00978102976171294	0.506861721383094	SYNJ2
ENST00000307149	23	23	5367	1572	4750.71889557511	2131.35760909423	4649.26108752013	2173.39518440609	0.322363517793926	0.471612341615168	0.489659802030348	9.39441899257661e-06	0.000545441851876689	0.00524655416258778	0.367258791381145	0.00825930161029527	0.484558505926322	COG7
ENST00000409792	148	25	18058	5027	14348.7540584796	4388.68873802572	16031.7296721966	4167.12663862801	1.62309055436755	1.77950236756716	1.51806277331896	0.0195729390617337	0.116405009288009	0.00533350730019484	0.371846131451335	0.0445741398043326	0.681445879109071	SETD2
ENST00000371494	28	29	3793	1256	3885.60999005738	1956.86526344296	3598.26402053704	2148.31448788875	0.342393883469549	0.503377311984536	0.590572466033285	5.60025555489132e-06	0.000368908069655546	0.00542360737119244	0.375057584357324	0.0352464535891601	0.659515737414342	SLC1A7
ENST00000254037	12	11	1945	503	1558.66788888267	473.995141752315	1625.08932892177	421.373918318231	0.341945158526135	0.387436051515395	0.342626106240659	0.00120438827994954	0.0186015841102527	0.00544513094248035	0.375057584357324	0.00123687038155316	0.286294264316839	ZCCHC9
ENST00000246895	8	8	446	121	347.575063735641	95.0582022130016	350.175030417387	112.724508140268	0.35226706527155	0.354213072560096	0.397252480676833	0.00514144390123702	0.0493396717111524	0.00546203285151618	0.375057584357324	0.0168348799094427	0.546268252762476	STATH
ENST00000424296	103	14	13695	3513	10049.8640387409	2956.27871897047	11254.2386808145	2955.96075742488	1.82808324205915	2.08657265332256	1.87021800200365	0.0233702229355436	0.130051695542701	0.00546598898861768	0.375057584357324	0.0185377904072327	0.563625759069724	AK9
ENST00000310226	16	19	2380	779	2526.37325464106	1208.50720165052	2299.47821835705	1253.4475480187	0.311848739495798	0.432685242390194	0.486080685787673	4.77650252767769e-05	0.00196028567093344	0.00555483098490598	0.378176363732408	0.0186143449303116	0.563625759069724	FADS6
ENST00000325844	5	9	1320	435	1399.84243554299	606.965959264782	1302.5637345721	602.456776666777	0.264772727272727	0.316797956631935	0.331258079998937	0.000619465976854663	0.0119488103979966	0.00555500995113849	0.378176363732408	0.00858797869129145	0.48727425386356	MRPS11
ENST00000266646	18	0	2341	818	2219.98528503742	946.840345172519	2114.97992253931	893.664597740355	7.28961982058949	8.67713476660187	8.60572835131839	0.0121447098891119	0.0864775076599597	0.00559248939401582	0.379240687031698	0.0058183156541282	0.469174832425593	INHBE
ENST00000159111	66	51	7550	2323	8774.34717863781	4069.70856970043	8107.66911469761	4179.17788975366	0.409750382068263	0.60792406268076	0.67346826865567	3.1277604842596e-07	4.17676323128821e-05	0.0056467370408053	0.380016659868419	0.0287831284353541	0.620303033380022	KDM4B
ENST00000244751	40	34	4113	1233	4282.08398867115	1929.12250939006	4101.4833986177	2059.77085757624	0.37117849327915	0.543440227300224	0.602515928267161	2.97118034240178e-06	0.000242158172507488	0.00564771303260669	0.380016659868419	0.0224839742616481	0.581856580666255	CPNE5
ENST00000427624	1	5	3586	1202	5300.04526205083	2389.05266361986	4779.08898843942	2306.75789509317	0.222532069157836	0.241793467335265	0.247112887716787	0.00100416548330638	0.0163991653717768	0.00567065426134548	0.380087096436129	0.00794342282752534	0.484558505926322	ZNF837
ENST00000346872	26	20	3654	936	3238.86083158505	1119.39946174374	3385.38822912144	1127.84919671716	0.36476659629369	0.475523553300771	0.460093075777242	0.000101844737209899	0.00342919930560002	0.0057396695749251	0.383233322387307	0.00377635745598662	0.399741252658096	IKZF3
ENST00000262366	4	9	3505	1220	3785.53441452481	1880.4872157092	3520.19026770267	1718.96917420154	0.23922967189729	0.298702429806889	0.295326848093738	0.000348359593956312	0.00807412890665098	0.00578576228162559	0.383558008853013	0.00516077034161894	0.452257733579008	GLIS2
ENST00000397809	45	3	5059	1259	3710.02640958476	1109.05987362037	4242.46128202691	1039.50718807225	3.04971338209132	3.61302823774929	3.00652624464862	0.0176823379203454	0.109475551183059	0.00579303337139191	0.383558008853013	0.0192660645218111	0.56401160218995	CCDC41
ENST00000357033	452	117	26202	6972	20576.0910882675	7083.46417565063	22152.4890231105	7002.3182090626	1.02772139272588	1.32715407850466	1.21928385433974	0.790358134572196	0.906010117285613	0.00581081545670175	0.383558008853013	0.0536808931954234	0.689533147598692	DMD
ENST00000341901	17	20	2826	999	3950.46329770257	1927.07304022325	3521.26370156652	1849.44650085769	0.333788292387018	0.442512352831982	0.472799069273985	0.00010954123206572	0.00361527716475456	0.00585704664434946	0.384817462914742	0.0120239364551902	0.530429459646161	SBK1
ENST00000360090	26	1	832	239	764.076779912372	286.642386890535	687.381999819536	237.045805911431	4.234375	5.37693269517274	4.98309015606699	0.0201929519269792	0.118362922164384	0.00594990685433292	0.384817462914742	0.00903662984735511	0.501200939776628	LCE1B
ENST00000454584	43	4	2200	626	1772.30695625213	627.090179695106	1860.90423159267	601.095170197685	2.64709090909091	3.24291281279082	2.97790677023492	0.0243240962528467	0.133417475813402	0.00595892251166856	0.384817462914742	0.011144020805343	0.520611656391747	GAS2
ENST00000370053	5	10	1264	365	1392.98971335133	693.414106321325	1416.70405349388	616.32327433471	0.222166283084005	0.317176540786922	0.288654655473909	3.93732028493893e-05	0.00166770939066941	0.00598254608312187	0.384817462914742	0.00219048283895902	0.333568263897619	STMN3
ENST00000370597	55	41	4532	1426	4989.74908040895	2125.18600205026	4668.75317299451	2248.68102339788	0.435852981969487	0.581549326854578	0.654534951145657	1.62422086463291e-05	0.000839180780060337	0.00598650712622072	0.384817462914742	0.0328589110377651	0.646491634483027	CRTAC1
ENST00000064780	5	9	2891	988	3114.39245471949	1366.28178242516	2891.50339851592	1271.16079699866	0.270875129712902	0.319349648814285	0.319809666772498	0.000858008865700563	0.014880153754807	0.00602383906122685	0.384817462914742	0.00611126076828847	0.469174832425593	RELT
ENST00000332644	63	33	2955	798	2190.69282994801	641.269874523115	2244.16439614787	659.647500886402	0.529799940280681	0.571813391940042	0.574063492737217	0.00169057820951752	0.0234412441830864	0.00602730996182117	0.384817462914742	0.00640659396087681	0.469174832425593	TMPRSS11B
ENST00000368130	30	22	2430	666	1865.79391870639	644.472809376021	1991.26725169499	654.607844046913	0.400966183574879	0.494019287643085	0.472268679431044	0.000262663944978896	0.00662768326283958	0.00603394021559838	0.384817462914742	0.00332784873423161	0.395469972266596	AIM2
ENST00000371325	36	3	1209	339	1023.89877792209	383.921062761255	1084.84069093695	377.086406039373	2.77357320099256	3.62463979775764	3.37836500576249	0.0319280498038949	0.16051866336392	0.00604379855865339	0.384817462914742	0.00977018481269989	0.506861721383094	FAM209B
ENST00000335459	22	21	3130	983	3137.80739485252	1326.2551669978	3071.65350719999	1242.27832124765	0.359512053441766	0.468123944849002	0.449887636080079	0.000125882885220658	0.00395552901667857	0.00605620307076674	0.384817462914742	0.00370637424759606	0.39922445681599	TRABD2A
ENST00000373493	18	14	3022	812	2488.72275333574	754.346308137968	2672.7254099951	794.68301252424	0.389102139863225	0.430393630046683	0.423463369935498	0.00177787369547931	0.0242259712351027	0.00608008945932827	0.384817462914742	0.00505281422154001	0.452257733579008	RBBP4
ENST00000322957	3	8	2845	953	3463.29018366643	1756.7063896491	3174.19076728264	1643.96310455253	0.222768990431556	0.280189867292548	0.283749664271113	0.000268323088355822	0.00670172913797766	0.00609589875008952	0.384817462914742	0.00691870720627602	0.469174832425593	FOXJ1
ENST00000336273	31	2	4038	1209	3727.56021017055	1400.35234727517	3975.7922157852	1311.25711832954	3.42719167904903	4.21531156376627	3.74137282684828	0.0205292211626557	0.119717350449552	0.00615212453361066	0.38635746177163	0.0126713863794619	0.536164270009066	MTDH
ENST00000250448	51	11	3243	1014	3966.25895279068	2064.64356098797	3587.62513222533	1957.38945869243	1.41219549799568	2.29567883034757	2.40211104640024	0.261258071400017	0.547147637005868	0.00620308569685834	0.38635746177163	0.00381708494849495	0.401603604278014	FOXA1
ENST00000263665	138	69	7143	2118	5755.0272556406	1927.41282659205	5865.61636078779	1907.6520765893	0.598842023159537	0.67453570902853	0.655445922661172	0.000337969599046502	0.00792858410736119	0.00621476513776566	0.38635746177163	0.00328713272175966	0.39354913137757	CNTN3
ENST00000375180	78	15	7471	2402	7188.07556448353	2934.41295255737	7227.83701946263	2751.15462733491	1.62986046044706	2.05263811351676	1.91808677819424	0.0653287712229073	0.249654086492662	0.00626840223257131	0.38635746177163	0.013551742401181	0.546068606572166	FAM120C
ENST00000379500	1	5	1949	634	1951.35997302598	897.325533363728	1872.65568748	955.329896761563	0.220882503848127	0.243307705546186	0.251691185869405	0.000819546533003239	0.0144922008630208	0.00627016112963428	0.38635746177163	0.0102787529295574	0.506929405844083	CMTM1
ENST00000377961	25	19	1984	509	1748.85116990221	592.104732888505	1814.4630395187	606.491028649517	0.370690524193548	0.473209778423865	0.467817155434035	0.000179601902884381	0.00507799516949977	0.00633876307560983	0.38635746177163	0.00551329669411281	0.463507081789628	SCGN
ENST00000322893	162	88	6945	1956	5766.89393110222	2186.57661456567	5917.84218339647	2281.90060720475	0.523886718276021	0.701392710424173	0.713108658491819	4.42062372522821e-07	5.52100919927782e-05	0.00633990898602496	0.38635746177163	0.00930654185764777	0.502338276040568	KCNH5
ENST00000410020	221	132	14695	4385	14136.2746834627	6260.65504112818	13984.7994157835	6410.53539454197	0.503357747891334	0.743430030465292	0.769209567905602	1.22759857137167e-10	8.19658123038929e-08	0.00634974446332527	0.38635746177163	0.0158204360910543	0.546268252762476	DYSF
ENST00000255977	12	13	3404	943	3203.15441603522	1221.1499566626	3216.47122241598	1182.17951619335	0.308880308880309	0.398200193056865	0.386462239724417	0.000236333081773784	0.00618814826484599	0.00635134157157443	0.38635746177163	0.00460185385959983	0.434174907623114	MKRN1
ENST00000379245	23	1	2692	737	2418.87697235448	1015.6865226543	2551.70006004847	1005.28396890985	3.64840267459138	5.32885038967278	5.03061306987769	0.0387917210330862	0.182549275449818	0.00638657916249779	0.38635746177163	0.00875188751092528	0.493288205161243	FEZ2
ENST00000299339	30	3	1574	487	1383.86717743443	623.24388387477	1371.36676742402	618.862667984013	2.5705209656925	3.62772960099146	3.63455774205368	0.0492980198808265	0.211782634281403	0.00640143552428158	0.38635746177163	0.00631801778958915	0.469174832425593	CLDN10
ENST00000312053	84	56	6236	1747	5041.48148549502	2108.84603068123	5034.92687323329	2187.61381345223	0.430392851918121	0.633984306130475	0.657841527675341	2.16789573239756e-07	3.13015883521067e-05	0.00640566087482601	0.38635746177163	0.0123972716319696	0.534036316454077	EMR1
ENST00000343846	41	33	3408	1011	3228.31161513754	1387.76456619141	3213.65176940391	1406.85889436524	0.387142709196355	0.547788241301371	0.557317846486503	8.69555155953054e-06	0.000508185397228578	0.00640961687731737	0.38635746177163	0.00818328510732689	0.484558505926322	SUSD4
ENST00000406462	43	3	4833	1332	3854.03739665006	1188.24808401122	4151.22459207156	1088.68491513072	3.21275605214153	3.56435987471827	3.06925551800005	0.0129250787211358	0.090054537740437	0.00645487690247811	0.387108424673405	0.0171701038400149	0.550510503357358	GPSM2
ENST00000263753	10	10	4005	1053	2951.24477875728	932.118791024495	3280.53579385622	944.903440569338	0.329928498467824	0.378035636701743	0.352757514998548	0.00130764655616552	0.0196543239956999	0.00648610079183559	0.387108424673405	0.00301350717177676	0.376065522641135	SGOL1
ENST00000302708	12	11	2012	571	1763.39561620645	547.524046422414	1882.59466550123	545.002047144562	0.367130550033134	0.393827496634186	0.372828495054435	0.00295348787654586	0.0336434052078977	0.00648897186520512	0.387108424673405	0.00353822645834902	0.39922445681599	ALKBH3
ENST00000366834	26	28	2135	745	2036.13970939675	1063.39559356484	1850.25550135631	1046.20367890194	0.347331018331584	0.502716420805736	0.541426643630845	1.2989304837113e-05	0.000693828713760867	0.00661610470743721	0.391150316924626	0.0160984352847184	0.546268252762476	GPR31
ENST00000378113	56	9	2493	756	2275.52200990855	936.096178613582	2267.79663295137	896.062522697271	1.79819494584838	2.40370815022208	2.31269846431257	0.0722013836055253	0.264545381889388	0.00663626477702904	0.391150316924626	0.00959070638807469	0.503757301965844	C12orf42
ENST00000399899	8	11	1575	459	1351.96815822388	565.657964474968	1337.99326388573	588.950289959028	0.277619047619048	0.362263948197365	0.37678288740589	0.000229716586686112	0.00607908528181542	0.006642370248372	0.391150316924626	0.00970920017152135	0.506161306239071	CLDN8
ENST00000321149	7	8	3013	776	2363.82636225004	729.769146329218	2613.12048515953	714.91761823012	0.31142825533798	0.351229519970233	0.323901542918261	0.00161638738104028	0.0227210404330844	0.00666102577135087	0.391150316924626	0.00266706130695599	0.35473429665351	DYX1C1
ENST00000406164	8	11	1508	436	1371.88193376981	574.293262565625	1366.44882608651	609.350435176213	0.276083112290009	0.362411412590255	0.380624834994801	0.000210238276924708	0.0056672926823182	0.00666938328396828	0.391150316924626	0.0106672400232778	0.514398018900284	NMNAT3
ENST00000260402	46	37	8286	2388	7964.57479877997	3552.20033314919	7914.2450574159	3543.02007787721	0.375185792141469	0.566210522195878	0.568239751964835	1.20648366947225e-06	0.000126172027120713	0.00674265608143322	0.392857362808081	0.00711172778249285	0.473855083044105	PLCB2
ENST00000274276	86	49	6936	1884	5257.55761525495	1853.08627000725	5469.28364436167	1951.85064909516	0.48719723183391	0.626233657842266	0.633825015256728	2.29404500959871e-05	0.00109709700734528	0.00674374966110646	0.392857362808081	0.00834579454331626	0.484558505926322	OSMR
ENST00000256412	58	36	3318	921	2572.96581374362	906.229188511819	2694.52541863014	945.018663546312	0.462147500122184	0.579142984847427	0.576801246070898	9.78290889130776e-05	0.00334313579435242	0.00680446821589904	0.393757497866339	0.00638911628112177	0.469174832425593	ADAMDEC1
ENST00000389840	274	171	31308	9066	29691.1116002087	14246.0346383897	29603.6624017095	15107.4924941031	0.467112945350174	0.770159350443008	0.818773733719862	6.78799829048813e-16	1.9639941720479e-12	0.00682093569067828	0.393757497866339	0.0385972422080995	0.666690605762123	DNAH17
ENST00000531783	87	14	5020	1397	3737.04458265021	1284.56755656599	4023.92080062799	1296.73100399299	1.68073041168659	2.06035222842656	1.93574913518483	0.0541026583217227	0.224606614979826	0.0069465735481447	0.393757497866339	0.0138817185042388	0.546068606572166	MS4A14
ENST00000394975	1	5	1110	366	1222.36361241822	574.107240213055	1079.94731648466	644.296425451736	0.221621621621622	0.24494496214555	0.266099977844133	0.00089896113129242	0.01529996592082	0.00696065810382318	0.393757497866339	0.0199440085954942	0.57029539001157	VKORC1
ENST00000396865	28	21	3951	1107	2893.04621787837	1014.35752142256	2972.37196935756	1090.86881734965	0.402050113895216	0.491697150855192	0.512549010454741	0.000384743630673968	0.008748468379929	0.00697738466190486	0.393757497866339	0.0114441019868667	0.526701686255971	SLC38A9
ENST00000355072	160	97	21609	6678	19355.9227361709	8307.25445244429	19229.026849892	8377.39719299316	0.514755756530017	0.710912830940103	0.721492452022055	9.50309048714443e-08	1.61738873389046e-05	0.00698556899911082	0.393757497866339	0.00989688967776078	0.506929405844083	HTT
ENST00000380620	4	8	2196	603	1916.72057098732	850.671206126512	1914.98147437007	974.507534485498	0.233151183970856	0.308362654885712	0.337282729775884	0.000143497032407998	0.00432734888331565	0.00699047775596156	0.393757497866339	0.0157946929047649	0.546268252762476	B3GALT5
ENST00000394562	22	18	4143	1068	2970.01320484718	1056.56596459073	3302.89075642206	1108.26606961795	0.351118563969664	0.464546302938994	0.441156523811554	0.000123346743991365	0.0039003633436978	0.00699731915444092	0.393757497866339	0.00375227127268058	0.399628400575061	SLFN12
ENST00000249373	37	5	5336	1756	5794.88691095817	2624.96715906751	5369.13161664434	2667.46526210353	2.19602698650675	2.96004257367635	3.23035932514275	0.053576046433089	0.223639994247983	0.00701348219549363	0.393757497866339	0.00339429872509924	0.395469972266596	SMO
ENST00000392465	13	13	2625	741	2400.17331753748	871.091406147179	2528.91753782028	832.213085154949	0.333551020408163	0.408433647483772	0.377001719544833	0.000573164335450482	0.0114765084929877	0.00701588683713422	0.393757497866339	0.0028656065517344	0.368495775837846	RNF34
ENST00000313766	4	9	3990	1275	4914.77169817676	2514.8960624386	4699.52839375019	2416.16560521582	0.22781954887218	0.304680601003018	0.305651750795168	0.000151500062891662	0.0045034950202042	0.00701980244208586	0.393757497866339	0.00723620248597293	0.475835133168523	FAM20C
ENST00000381112	24	23	3219	975	3089.61762733842	1374.79451415613	3052.00886740256	1403.79116295571	0.344555762659211	0.486639048359239	0.501623116318276	3.05625441341044e-05	0.00136042504145655	0.00705725437182917	0.393757497866339	0.0100955790002645	0.506929405844083	CCM2
ENST00000266718	64	10	2377	674	1734.32267148232	657.455305478052	1891.34465498274	661.84907868119	1.74065858415879	2.29649318866536	2.12689881167124	0.0753045305926914	0.270435798735855	0.00708879688364954	0.393757497866339	0.014852914666865	0.546268252762476	LUM
ENST00000357183	3	6	1854	522	1517.02834437268	558.043081693166	1586.7664271531	610.230875241741	0.263522884882108	0.300508330860845	0.307675047676295	0.0012012310599086	0.0185693421193351	0.007122679356538	0.393757497866339	0.00918928305736836	0.502338276040568	RAET1E
ENST00000407818	41	2	5246	1459	4210.41083907486	1153.84033021135	4568.03005333334	1166.34801062435	4.13426102427246	4.07860945537087	3.82282208284389	0.00654802542847025	0.0584140397935476	0.00713476717339295	0.393757497866339	0.0105954622385927	0.513385194797887	KIF2A
ENST00000311457	11	13	3697	1226	3810.42251525392	1571.50149614826	3809.37572043064	1570.0679273814	0.33198732563082	0.395474309296772	0.395267670173583	0.000916354304570476	0.0154896891210745	0.00714333683542488	0.393757497866339	0.00710536873542549	0.473855083044105	REC8
ENST00000268206	23	17	7885	2204	6248.61900850419	2002.16958750814	6677.45754827531	2003.36265362493	0.412717536813922	0.464978470087325	0.438912882970243	0.00156992523504191	0.0222662598695486	0.00714479330805858	0.393757497866339	0.00355229579030887	0.39922445681599	EFTUD1
ENST00000297405	1018	254	25896	7476	20628.8010414705	6212.95658386742	21869.7459370051	6104.29119353084	1.15643024587036	1.20627439632507	1.1182137991199	0.0373782457280023	0.178118678517189	0.00720140350931791	0.394952357841764	0.109640216528585	0.768294642046998	CSMD3
ENST00000372348	73	53	7893	2457	7845.99927376341	3523.94950019542	7694.43281569086	3359.34751659176	0.439334431352675	0.625688808936677	0.60872968418853	1.33635527901723e-06	0.000135667413121281	0.0072119756587465	0.394952357841764	0.00438986939657834	0.424433557652213	ABL1
ENST00000366618	61	48	3373	1046	3400.84813070786	1603.23398763462	3259.20363341143	1761.7185947915	0.406463089238067	0.607280214762889	0.693320975717062	5.66396519887499e-07	6.82822471197707e-05	0.00726419186628653	0.396560914461428	0.0502608633267633	0.689533147598692	SLC35F3
ENST00000261769	62	11	6075	1872	5585.17678585789	2321.90986293368	5706.74530497554	2416.65675153063	1.67543209876543	2.23125715952272	2.27128096646531	0.087465770478689	0.29290934360268	0.00731759009773832	0.398089312771072	0.00607375887661334	0.469174832425593	CDH1
ENST00000220058	7	9	2691	819	2508.92209715858	910.846486640698	2472.5333265601	900.196079422761	0.31304347826087	0.35413006699992	0.354854908860868	0.00185173363221557	0.0249681692471657	0.00736611523075506	0.398089312771072	0.00751749188225691	0.480817714326138	MTFMT
ENST00000261991	59	8	5658	1569	4660.0809277054	1668.02621157765	4963.04328272898	1675.41910150109	1.92900907269942	2.45760222741548	2.32412888529625	0.0524104585463471	0.220847516063887	0.00738876886420788	0.398089312771072	0.0122172187648442	0.532891753160041	RPS6KA5
ENST00000293805	30	25	3245	1075	3655.85904558317	1497.43140302745	3457.48160164522	1475.79609894315	0.420706412231836	0.511074252323995	0.530970783287722	0.000417874210062372	0.0093553660569332	0.00740010734914995	0.398089312771072	0.0118406644734206	0.528623501391443	BCL6B
ENST00000373048	76	57	6782	2299	8438.36871722393	3975.20263034189	7840.94560266052	3775.1088230528	0.461429341359989	0.634527300301625	0.648121195411074	3.28482421083314e-06	0.000261580496789282	0.00740684608439265	0.398089312771072	0.0107587670526406	0.515945292911162	EPHA10
ENST00000347598	184	116	15145	4538	14520.5584552302	6678.21698004754	13909.64908251	7179.30458379055	0.479770762966537	0.731831523540987	0.820251906251153	1.36441771072503e-10	8.53206741765864e-08	0.00755972897024566	0.405052144825508	0.0910132738955299	0.757789177374772	CACNA1C
ENST00000361084	4	8	1459	467	1419.82217650169	638.87515222843	1376.34018893857	687.757412708291	0.253369888051177	0.311097078932192	0.333200071137351	0.000606530557250427	0.0118174752793125	0.00762581344789931	0.407335758324714	0.0142573061527263	0.546268252762476	RAB25
ENST00000420323	201	123	29799	8595	27716.493506652	12513.69707712	27136.6368057126	12865.2989159579	0.47560429068306	0.739913921592086	0.776554535081389	1.73846875754059e-11	1.37180989231384e-08	0.00766441750695231	0.408141987486785	0.0253797753396993	0.595410507294531	DNAH1
ENST00000261439	72	48	8200	2321	7437.77994550977	3033.51588853243	7662.01821039555	3052.15909818169	0.436316575410652	0.619701384384063	0.605737652486128	2.1450541623503e-06	0.000188071415446471	0.00772957307545149	0.408427246445161	0.00520269670397148	0.452257733579008	TBC1D1
ENST00000319098	12	15	3606	1092	3531.24112743845	1639.73020982974	3221.71492751793	1592.83131787101	0.289621464226289	0.41076215854152	0.433303598480893	7.03999909852329e-05	0.0026080771672014	0.00775391155017772	0.408427246445161	0.0130761635736777	0.542298650704344	PSAPL1
ENST00000296181	37	30	5583	1617	5258.3499787483	2241.34436823934	4995.81151230344	2281.23183039505	0.377944566743513	0.541001865604336	0.577266731287554	1.2001490180576e-05	0.000651080842296248	0.00775399005328346	0.408427246445161	0.0178246892957324	0.551896570068407	ITGB5
ENST00000601879	59	38	7538	2209	6860.72246349676	2557.51131557886	7270.68854786395	2594.34541831148	0.468970889374179	0.589583904917081	0.565449455107665	0.000102570319789942	0.00344414071867193	0.00777186013987052	0.408427246445161	0.00396835893081267	0.403217693533144	SUGP2
ENST00000262039	73	10	6308	1684	4908.27838256273	1603.69390352928	5274.97836041107	1627.92984951108	1.86256989681213	2.25922455220185	2.13898089664904	0.0438328905351423	0.196940871446815	0.00781704405560302	0.408427246445161	0.0133050512937092	0.544753986931111	PIK3C3
ENST00000270570	17	19	3850	1289	3608.29969073074	1706.15164916473	3408.44915025032	1840.49071565975	0.334584415584416	0.451914759329851	0.508982088142901	0.000126422848507334	0.00395570066673343	0.00788712343070611	0.408427246445161	0.025924162501573	0.59791989159669	SLC47A1
ENST00000415430	30	22	2937	879	2613.95070276611	924.302142914934	2633.81151347576	1067.70346544143	0.4338499800151	0.504700230160271	0.5722392169701	0.000964199850432995	0.0159745289682328	0.00789189485701332	0.408427246445161	0.0321242022395308	0.641007069975005	VSIG1
ENST00000388822	44	3	3224	889	2681.01099388391	782.116738306201	3022.02641546296	723.064745277358	3.28318858560794	3.45897010157532	2.88191352575668	0.0111846108990781	0.0820993002993639	0.00790023009509453	0.408427246445161	0.0247830971693526	0.592110438132971	METTL14
ENST00000335290	19	18	3751	1154	3602.2685617505	1461.51466843119	3469.38739999601	1383.61521699717	0.360282871935905	0.458352208427858	0.451438358783705	0.000315097402945695	0.00752564076741441	0.00790333268756549	0.408427246445161	0.00666179058689771	0.469174832425593	WDR25
ENST00000361069	101	69	10809	3375	11903.3582868448	5387.15084452621	11013.9148231306	5184.20296084541	0.464803140240276	0.667285387853792	0.693432447504304	2.71641835371197e-07	3.74262084289205e-05	0.00792565163241289	0.408427246445161	0.0164400692258962	0.546268252762476	LAMC3
ENST00000261517	202	42	26419	7367	19456.1436828223	6322.24579481945	21148.0416453153	6337.30978343306	1.33321332339217	1.54975833277874	1.43098039439951	0.0823808634269277	0.284655381417755	0.00793464576096491	0.408427246445161	0.0302140264698736	0.625913483910509	VPS13C
ENST00000390465	2	5	831	213	678.064986706603	249.919586684725	696.215865561175	278.29860452208	0.252105896510229	0.289525877108327	0.299910113270095	0.00080793012533688	0.014326523979416	0.00795653093332638	0.408427246445161	0.0120338900947636	0.530429459646161	no_symbol
ENST00000352766	15	18	4383	1413	4623.00879929017	2263.13199805426	4353.10843590784	2351.69321824645	0.307143629093267	0.439107840172084	0.479131386263733	5.43630215627763e-05	0.00216952196397654	0.00801470132668669	0.408427246445161	0.0190846264175463	0.563625759069724	PRR5-ARHGAP8
ENST00000346736	36	28	4322	1420	4264.1376599904	1720.68882153555	4269.37451787589	1636.68154419791	0.442339912875584	0.535411122786274	0.510370408692988	0.000420679503791355	0.00938688455760659	0.00802081179031448	0.408427246445161	0.0041483260082917	0.411513940022536	C19orf57
ENST00000367222	20	21	2259	738	2114.77813532702	991.595820940278	2117.39534881538	1031.80885884006	0.342448388265121	0.471717107588491	0.488455449379149	7.72840563651942e-05	0.00280680171234262	0.00803225657899561	0.408427246445161	0.0118101362130277	0.528623501391443	OPTC
ENST00000319340	12	15	2254	824	3565.71913632784	1662.87028652388	3178.55058183833	1628.00787636839	0.336679236912156	0.412261904179949	0.446639209315372	0.000729832877617666	0.0133931276484595	0.00804620497029061	0.408427246445161	0.0172725479100957	0.550510503357358	CHST13
ENST00000284322	102	17	7365	2319	6090.06400575376	2004.45513717865	6354.34511734544	1951.18818674226	1.8398053858339	1.92065567600547	1.79558271083622	0.0135292018237359	0.0929429931381301	0.00809826153120282	0.409871195864959	0.0178349064405747	0.551896570068407	ABI3BP
ENST00000359651	22	1	2607	741	2606.14851135992	1090.81548287551	2594.80411597363	1083.1501460583	3.62658227848101	5.10410074841414	5.09173451024477	0.039921673272123	0.185602637387267	0.00815699073074048	0.411643485714113	0.00826423123983751	0.484558505926322	ELF3
ENST00000371554	7	9	5153	1372	4229.24364331237	1558.2885304879	4715.20740170065	1562.91670124034	0.286376867843974	0.357918924360481	0.332024086676155	0.000545216193365092	0.0112022792942851	0.00818209470894225	0.411713519267355	0.00372485073509571	0.39922445681599	HSP90AB1
ENST00000279036	25	25	3914	1297	3833.38076728544	1845.98074123339	3657.7673961434	1780.5645373174	0.357090916237569	0.501494456324304	0.506528832102808	4.01592585986122e-05	0.0016839727760191	0.00825618620677013	0.413012432366006	0.00930515479166358	0.502338276040568	PIGT
ENST00000299045	46	5	3651	1029	2839.21276336204	998.827801743	3036.40798806285	965.891710764072	2.32744453574363	2.86378042727656	2.60545941508413	0.0356601973332515	0.172440397132381	0.0082890205487762	0.413012432366006	0.0167769274776477	0.546268252762476	TCP11L2
ENST00000581287	9	14	3113	1081	3622.85295182268	1923.60573357392	3195.1826845559	2027.87884969678	0.275018738622979	0.385245271841267	0.44746721234413	0.000119104257897885	0.00382190372847926	0.00832148640628978	0.413012432366006	0.0300627108743042	0.624659268083856	SLC16A3
ENST00000395706	7	11	3078	1116	3500.65869161397	1653.69412715861	3188.98102923898	1582.14669135035	0.294834307992203	0.358897160741037	0.372742048789991	0.000925102791631784	0.01556180664993	0.00833290897447701	0.413012432366006	0.0117755370428884	0.528623501391443	MIEF2
ENST00000344420	14	17	2515	833	2426.0185097647	1174.65517621172	2185.71311219697	1198.83639508177	0.31316545173404	0.432148186210186	0.482156970939201	0.000114202134950333	0.00371038273965053	0.00833312611351042	0.413012432366006	0.023789623202342	0.587464948495955	SLC35F6
ENST00000545797	12	15	3140	955	3906.859978293	1829.87453710795	3726.11554908589	1931.26070694387	0.290605095541401	0.413781057026927	0.451228022823458	7.46808487284595e-05	0.00275256801258186	0.00835065459449701	0.413012432366006	0.0189184909699264	0.563625759069724	DAPK3
ENST00000230321	6	10	1686	537	1753.43648582754	818.594675610304	1611.52262833993	820.289170526574	0.264639275315432	0.345555432710174	0.368553629547539	0.000339370663467663	0.00793999288113023	0.00843849574992566	0.414888677903716	0.0149368553273989	0.546268252762476	MDFI
ENST00000525115	36	31	3196	908	3156.21000372638	1441.47331862233	2976.51524857424	1602.15612724004	0.350868272841051	0.545048980909227	0.636798936464684	1.92555555311165e-06	0.000174102314593845	0.00849278181865513	0.414888677903716	0.0529463713682348	0.689533147598692	PGBD5
ENST00000246186	18	19	4437	1377	5039.16410173189	2294.93714386463	4722.76521991104	2190.19243141064	0.329310344827586	0.459878183718665	0.467376917226198	7.54281677141118e-05	0.00275900496558149	0.008499169092826	0.414888677903716	0.0101225029385474	0.506929405844083	MMP24
ENST00000304883	67	47	3221	973	2886.53303180066	1233.55343637224	2824.25745704306	1261.28423344968	0.442486805339957	0.61733958701793	0.644198094738654	5.11074438330958e-06	0.000347204293559252	0.00849963538956778	0.414888677903716	0.0166861478005414	0.546268252762476	TACR3
ENST00000269881	27	22	2774	691	2348.4489011046	914.076047675798	2515.17106813266	924.383168168117	0.335898561173631	0.500395077153269	0.4749182818022	1.23123356978182e-05	0.000663795489795417	0.00850808579111307	0.414888677903716	0.00442908316811893	0.424800462975384	CALR3
ENST00000394900	23	23	3799	1385	4023.70181022422	1889.50280355754	3609.34758869977	1865.6390790808	0.391045889269106	0.491693434424358	0.537020487132738	0.000358570093717001	0.0082886509013677	0.00866984128096975	0.421592281898137	0.0226825683958113	0.582499093714918	DAK
ENST00000379516	22	0	3676	1004	2881.04268917588	900.287901146862	3130.94640528338	888.869384116382	7.00870511425463	7.87471029139681	7.24575572982077	0.0142354702189797	0.0958302385708321	0.00874239278537549	0.422265471881497	0.012449125247213	0.534267319996982	SNX2
ENST00000431231	11	14	9991	3437	12499.5054281042	5780.54871829732	11872.1661773235	5371.48770441393	0.318940379675041	0.405805609760645	0.398458769674858	0.000494824747122097	0.0105142688005381	0.00876029647641491	0.422265471881497	0.00729870003921598	0.478133708229394	ARHGAP23
ENST00000276101	12	13	2304	702	1970.51426985853	781.05432924193	1934.93440334484	806.049727896438	0.332589285714286	0.411174976512098	0.428494819035749	0.000710465526203399	0.0131069941922327	0.00882535042721235	0.422265471881497	0.0131637734426248	0.542298650704344	AWAT2
ENST00000304801	84	48	2907	855	2308.10785395757	824.799096115008	2358.46012214797	832.499518197596	0.524609843937575	0.633005752758938	0.625524195456729	0.00018511279493633	0.00518438337784502	0.00883645071800134	0.422265471881497	0.00718469138052863	0.475251675335196	PGK2
ENST00000265708	88	42	5273	1351	3903.52792599229	1145.70935846126	4006.74277097084	1157.95236909709	0.547594370619964	0.623919513239508	0.614699568488654	0.000749650196439097	0.0136608101839779	0.00884478167302442	0.422265471881497	0.00687159584720441	0.469174832425593	ADAM2
ENST00000331886	28	23	5142	1482	4374.80234174508	1747.88595421515	4538.14301569211	1758.25713625626	0.37791715285881	0.507790646819848	0.493679744528235	9.85304006104538e-05	0.00335878019318336	0.00887142264937339	0.422265471881497	0.00626288750083666	0.469174832425593	DGKA
ENST00000263341	19	18	1932	498	1546.26336926873	634.86607842491	1618.02731831319	642.987426279569	0.310395554102648	0.463212396576874	0.450021300988582	2.20852754872379e-05	0.00106500106238459	0.00887812718774124	0.422265471881497	0.00642724253731821	0.469174832425593	IL1B
ENST00000600128	237	128	19562	5728	20868.7330454386	8466.96182441716	18725.8080754961	8426.64154481114	0.545709962916555	0.753153251633235	0.834498862393529	1.43905438659939e-08	3.5688548787665e-06	0.00887827749059598	0.422265471881497	0.0957422306580737	0.762435255855183	FBN3
ENST00000358130	5	5	2088	459	1483.15422903488	328.909886179367	1872.23106350948	316.750217146908	0.34985632183908	0.351469815557323	0.307652744418364	0.00851360837823343	0.0694308590065298	0.00897564716415645	0.425472962027311	0.00140453524554944	0.298312059145713	HMGN5
ENST00000314121	32	4	9372	2922	9800.65299291468	4464.22553848619	9523.42291619341	4325.60316500767	2.19539052496799	3.11521834993718	3.10692332994853	0.074417159123474	0.268564136369612	0.00900851722036913	0.425472962027311	0.00918212636797892	0.502338276040568	ZNF541
ENST00000302250	15	17	3956	1318	3658.81967507746	1695.21248993072	3376.68989679794	1598.35012182792	0.333192899674194	0.441657413639709	0.450012398074519	0.000236977152948818	0.00619566773372211	0.00905164672998869	0.425472962027311	0.0109695992779221	0.520306676133135	FAM151A
ENST00000426508	52	41	10174	2993	10455.2127698886	4811.13322687721	10161.4003056647	4749.14787977127	0.388033924007976	0.593538831968015	0.60245982771272	8.92752998605721e-07	9.99883358438408e-05	0.00906550264468302	0.425472962027311	0.0113236702611813	0.524210441957618	IFT140
ENST00000524993	21	19	3866	1246	3811.66586645696	1543.3862451006	3671.74349574196	1562.82944070716	0.388411795137093	0.475156772427689	0.496918722575669	0.000657588096849259	0.0124084014796773	0.0091005694402107	0.425472962027311	0.014749327833332	0.546268252762476	TMPRSS13
ENST00000361985	15	14	3021	822	2594.96301784681	951.628948928131	2656.4492588529	962.616931192816	0.338761999337968	0.433388250898627	0.429036445793745	0.000414096101093139	0.00929975202454967	0.00915500031563167	0.425472962027311	0.00824301237921116	0.484558505926322	TEAD1
ENST00000328041	62	45	4465	1340	4346.34724676421	1903.85324720216	4165.29256510242	2095.06803128153	0.426237888894299	0.612134450142924	0.699671665154695	3.20017798121615e-06	0.000256254035110207	0.00915772334459264	0.425472962027311	0.0596794395037699	0.704760457548251	SLC24A3
ENST00000219439	11	12	2310	669	2013.46733603423	776.484944803228	1998.3276627901	812.941252680651	0.321978021978022	0.403238637532022	0.421147590480797	0.000637352034323848	0.0121187637632662	0.00919093638911384	0.425472962027311	0.0138902061992599	0.546068606572166	HSDL1
ENST00000342697	12	10	1727	442	1390.75246912482	399.994707992407	1468.73358022502	378.458993610029	0.370111070168974	0.40466576073477	0.372011369922983	0.00350050241735032	0.0377445478044731	0.00923056403510476	0.425472962027311	0.00371597437468584	0.39922445681599	TP53INP1
ENST00000406427	57	46	9122	2965	9975.81157499919	4833.5624629564	9418.09584114957	4787.9217271196	0.415472064263623	0.608895955251955	0.637816135743864	2.0536597095861e-06	0.000182828372094435	0.0092674223217409	0.425472962027311	0.018651290578315	0.563625759069724	PNPLA7
ENST00000296271	32	30	2421	720	2401.04938529119	1175.40326477139	2184.21360154158	1348.66953522253	0.339249310468881	0.537586903877635	0.669638494304728	1.84062841032471e-06	0.000167294812582392	0.00926886815746426	0.425472962027311	0.0978842535367501	0.762435255855183	RHO
ENST00000249269	11	10	3404	1006	2912.90877211532	896.465408080029	3038.7390270557	842.41583259893	0.386443756008973	0.39866517879681	0.368134553542901	0.0067455642613413	0.0594431449628858	0.00927000330449934	0.425472962027311	0.00396851124705561	0.403217693533144	PMPCB
ENST00000378785	18	19	2819	889	3165.53799146435	1454.73643568742	2945.10066194518	1503.60533047382	0.333824051081944	0.463598824480708	0.509490167827624	9.60139649278118e-05	0.00330059887355805	0.00927739049094117	0.425472962027311	0.0239988421665541	0.587802100047225	ATAD3C
ENST00000341105	21	21	3262	1067	3692.59847732882	1688.26048120893	3362.85723199783	1603.29864180156	0.357686305111198	0.481873879514516	0.500550116045087	0.000137592015702511	0.00423733073139578	0.00928883943596492	0.425472962027311	0.0140695356060496	0.546068606572166	GATA2
ENST00000360394	26	2	5042	1492	4919.43437316688	2064.09506890438	5014.6839126662	2039.08883711282	2.89792410419146	3.96969120977528	3.85740455352354	0.0479226427915297	0.2083867284929	0.00934306078016748	0.426830355641335	0.0110696907336463	0.520365477909055	EXOC8
ENST00000426595	4	7	1578	456	1323.54525812839	524.177445252368	1401.18873817168	546.057778210146	0.269486692015209	0.32302021957058	0.319855183792963	0.00104590396114926	0.0169355991367585	0.00946530726477991	0.429130074290888	0.00858905078814801	0.48727425386356	no_symbol
ENST00000389048	146	90	11104	3485	10844.0206833312	4729.48678531005	10572.4417561176	4631.69283198505	0.514529958514108	0.710726500522052	0.713860475496967	2.84893162502172e-07	3.89428763861237e-05	0.00946816616743063	0.429130074290888	0.0104421962716974	0.508174763417875	ALK
ENST00000357742	89	53	6187	1724	5043.34940318309	1921.88489307159	5259.94878171575	1983.73443150155	0.477772988763776	0.646583475800807	0.640100280124669	7.35595989677008e-06	0.000441866656774839	0.0094763838627294	0.429130074290888	0.00791424451181853	0.484558505926322	MCTP2
ENST00000240851	14	11	2780	829	2405.12354252361	693.42394803017	2527.81320117418	642.611111216584	0.431235011990408	0.419696348260354	0.379918920724747	0.0124295813030969	0.0878215431102003	0.0094922781409966	0.429130074290888	0.00316128034739436	0.386477653737789	TFG
ENST00000443236	128	84	13135	4262	14228.1900803971	6501.56016196871	13369.5329313218	6607.46147317939	0.500388275599543	0.699876451590828	0.75599860554902	3.05116259775346e-07	4.13813927320313e-05	0.00954493945742703	0.430389997353073	0.0427434379954088	0.680853264891547	CPAMD8
ENST00000398146	0	2	12417	3396	9549.67207628767	2847.81387990008	10343.9092280052	2727.36670510709	0.333333333333333	0.333333333333333	0.333333333333333	0.0068468180412889	0.0600081993419131	0.00960530010722884	0.431989662853608	0.00588470821611071	0.469174832425593	RGPD2
ENST00000317254	41	30	2227	671	1662.46103186282	659.709020940641	1646.87202392378	713.329320714821	0.430754522936976	0.557093453624	0.605123192770404	0.000136006628443184	0.0042012011917681	0.00969031303502724	0.433799640175907	0.0272868373646079	0.606041359492546	OR52N4
ENST00000262139	15	16	3082	941	2723.11837075196	1182.12581151909	2792.2714107578	1164.21922325901	0.328224605870901	0.441859462714386	0.426714792366746	0.000205588367931255	0.00561165733850091	0.00969552191176568	0.433799640175907	0.00671176049618091	0.469174832425593	WIPI1
ENST00000568546	20	21	5468	1813	5996.75774999364	2865.60811438202	5516.1918388514	2711.93210272308	0.346877701669216	0.47987234160524	0.492392014759583	9.73548009986916e-05	0.0033334898330124	0.00973285631104728	0.434287369136758	0.0128693383045555	0.541721558169762	TBL3
ENST00000293922	36	31	3147	1119	3678.23578769709	1698.60759831261	3366.56777632694	1695.81362658131	0.431273832221163	0.550774483583502	0.597937040528098	0.000192524719755499	0.00534756661592875	0.00975645587346403	0.434287369136758	0.0267819388331654	0.603625596283619	PTX4
ENST00000371989	8	11	1876	554	1811.78974217525	798.481349404581	1681.25273502774	945.562402802968	0.280206112295665	0.377142756806471	0.458276922758381	0.000265854565834774	0.00666246626135085	0.00979620931360393	0.434302210344447	0.0467424623321214	0.688986539704286	SURF4
ENST00000273853	42	3	6701	1795	5009.68061313046	1481.21269686286	5756.94960959853	1447.33665514458	3.06263990449187	3.35453590121016	2.88977208584215	0.0174837469667263	0.108709830710017	0.00982310746856349	0.434302210344447	0.0246163845536149	0.592110438132971	CENPC
ENST00000563634	1	4	1076	328	1060.54555210118	414.531661532954	1027.38683112037	461.216350115035	0.260966542750929	0.278173287457889	0.289784360893954	0.00276177400899504	0.0322846589209123	0.009831841512982	0.434302210344447	0.0177771820472544	0.551896570068407	no_symbol
ENST00000211314	1	4	676	224	573.691360991533	224.719965851789	551.107641365703	250.562203919269	0.266272189349112	0.278341763928045	0.29093040455703	0.00436971684471972	0.0442838788233125	0.00992852815468844	0.43576982785998	0.0187007964677028	0.563625759069724	TMEM14A
ENST00000270162	32	31	5276	1780	5781.93387931461	2957.10588092344	5416.53874070755	2727.71095539562	0.36862680060652	0.542688896162883	0.534839300468902	1.17399584371614e-05	0.00064906267028383	0.00993540946152136	0.43576982785998	0.00822528894742947	0.484558505926322	SIK1
ENST00000377939	11	14	4364	1351	4958.67528814372	2328.97702751834	4654.18968914552	2328.40498247885	0.293690803544149	0.41109665806587	0.433539764068213	0.000139927142103601	0.00428250677198111	0.00994037164934057	0.43576982785998	0.0162784927988034	0.546268252762476	RNF207
ENST00000382203	130	30	11203	3116	10284.2768693517	3976.31145167904	10592.4401852534	3938.3661100021	1.19865070703988	1.65365105953321	1.5914576974193	0.355942346324995	0.633890511180719	0.0099867520955632	0.435893751077752	0.0174447208147576	0.550510503357358	SMARCA2
ENST00000299853	36	30	4934	1447	5065.15165027151	2256.48410439387	4864.82957597684	2221.60933233018	0.372831047242962	0.549603513264774	0.562581558463365	9.90859337194683e-06	0.00057337726978999	0.0100261440649061	0.435893751077752	0.0135134896545884	0.546068606572166	POLR3E
ENST00000303088	3	7	1760	589	1841.02979762841	866.935232086885	1808.1981555008	854.483067199411	0.250497159090909	0.301586339043166	0.302210196363148	0.00104676831069942	0.0169355991367585	0.0100304434470178	0.435893751077752	0.0102303092041405	0.506929405844083	RFXANK
ENST00000398389	27	24	4048	1226	3929.99198402348	1722.00462200515	3917.46468114453	1696.23415649442	0.367094861660079	0.513223609443996	0.507632266815678	5.67453396489941e-05	0.00222501756784851	0.0100436348174597	0.435893751077752	0.00880809738254654	0.494849742915884	MPP3
ENST00000398165	33	31	3789	1179	4084.36264649426	2038.00431689961	3871.09028304239	2123.57381863907	0.352137767220903	0.54582035863519	0.596965429078139	3.3897980391759e-06	0.000263887416861406	0.0101153911159858	0.436192031446392	0.02950794182138	0.624602047237614	CBS
ENST00000328051	6	8	574	146	473.476784289921	172.752208717498	415.253802904832	162.984228309647	0.280681378242354	0.354350363734062	0.372773139119879	0.000602086110630935	0.0118174752793125	0.0101386492919164	0.436192031446392	0.0160327092162116	0.546268252762476	SPRR4
ENST00000253754	13	15	2243	736	2635.37509670613	1188.61159516375	2400.87706561774	1163.164827399	0.329107222469906	0.428955204907113	0.456135907392253	0.000398073299180035	0.00900984677153248	0.0101387464612738	0.436192031446392	0.0181457839329536	0.558529803326374	PDLIM4
ENST00000284770	20	18	2517	768	2487.06671982693	993.128905056424	2395.32020705186	997.08619435639	0.373815946301989	0.472965637175031	0.490804484608188	0.000475813723524111	0.0102102920153011	0.0101510127133838	0.436192031446392	0.0149929133112537	0.546268252762476	PDLIM3
ENST00000506784	30	27	3465	1080	3417.15632606992	1575.31684362531	3327.35180699788	1544.67363774705	0.369666048237477	0.529645295670163	0.533109080437822	2.82328932113689e-05	0.00128979743723517	0.0101939442894976	0.43695524164365	0.0110420615736187	0.520365477909055	CDK18
ENST00000024061	69	53	5446	1745	6153.11304903191	2969.96283974729	5743.27955024002	3104.23588472418	0.427942356605596	0.635271776132068	0.709155914066351	7.78141896855868e-07	9.18948525810739e-05	0.0102706317973163	0.438574889134072	0.0531020508365984	0.689533147598692	SLC45A4
ENST00000257868	23	2	2782	890	3262.57362876467	1530.16912108677	3046.39131428379	1437.69613197332	2.78600527198658	3.92905190702893	3.95149524185585	0.0581454070317404	0.233929146250525	0.0102822569053898	0.438574889134072	0.00994257045664643	0.506929405844083	GDF11
ENST00000396671	39	28	3272	886	2846.18123197405	1094.70757934626	2907.64609710769	1128.06532213458	0.398638394739061	0.55173476457027	0.556228979991648	4.23335186961493e-05	0.00175815761857692	0.0104427544033886	0.442585128902513	0.0115963045942927	0.528623501391443	THRB
ENST00000306318	7	12	2372	769	3036.0696310137	1643.1952527551	2760.86161039377	1634.67548083037	0.251491762874562	0.368351651140522	0.395740170463573	8.83129804221466e-05	0.00310976336740054	0.0104471279015338	0.442585128902513	0.019177963170784	0.563625759069724	GBX2
ENST00000359271	50	42	3556	1322	3423.01475800682	1693.27335826596	3172.21358709155	1696.59485330258	0.455541894472493	0.598457105448375	0.645151111663024	6.24990542337376e-05	0.00236895978492944	0.0104836717195524	0.442585128902513	0.0296110302348247	0.624602047237614	SLC2A10
ENST00000375076	1	4	2710	935	2684.23015795078	1064.68599665719	2633.40520104476	1035.23669801363	0.2690036900369	0.27932896465704	0.278623426246969	0.00538951746273029	0.050987478557492	0.0105061151221947	0.442585128902513	0.0100913978508583	0.506929405844083	AGER
ENST00000379938	99	69	11977	3710	12974.3445581399	6070.51338259359	12391.2301799349	5851.60117263643	0.452375386156801	0.676010113303312	0.68216419156219	1.07303146062581e-07	1.774078681568e-05	0.0105268396172038	0.442585128902513	0.0124949615160584	0.534267319996982	RREB1
ENST00000413689	252	148	13988	4165	13455.0264563688	6068.68761533639	13151.116688935	6537.08821712117	0.510297416961422	0.7695356742272	0.847401613334375	2.29531435922902e-11	1.73246335983547e-08	0.0105714843633298	0.442585128902513	0.106856704428883	0.768294642046998	SCN5A
ENST00000298351	54	41	5637	1626	5097.33179079821	2292.76034299488	5004.93621690302	2531.7421587328	0.394675485947439	0.602118891865412	0.674186855339653	1.1937022096908e-06	0.000125591941577165	0.0105754095696652	0.442585128902513	0.0483825296693114	0.689533147598692	TMEM63C
ENST00000318407	2	6	1404	513	1870.26854187447	905.712744631498	1673.89127561332	879.528632842429	0.247252747252747	0.281219663586576	0.292982720759902	0.00205641982604498	0.0267812814554695	0.0105802320561373	0.442585128902513	0.0157822080016121	0.546268252762476	BOK
ENST00000565488	17	14	3359	943	2837.49242253004	958.00163417621	2949.39451998741	960.031162053542	0.384836756971321	0.44930563929575	0.435567913895762	0.00176072645803353	0.0241058448828565	0.0106701370255864	0.445273025875431	0.00769199839858033	0.484558505926322	SLC25A24
ENST00000262450	167	105	13766	3829	13800.3750396184	6323.47081189448	13693.4689082561	6408.28124744662	0.447649938733385	0.731330959221429	0.746724549955529	1.68188386548333e-11	1.37180989231384e-08	0.0107421087998615	0.447201459869536	0.0173323398951051	0.550510503357358	CHD5
ENST00000271764	25	22	4054	1211	3363.32746043054	1427.90403585793	3467.71933501992	1437.57422331246	0.368170995903134	0.504946738873405	0.494085858126154	0.00010516245070037	0.00351080796953542	0.010803945790388	0.448699758184534	0.00838639967630739	0.484602905978702	EIF2D
ENST00000331835	1	4	1136	331	953.750007608999	381.436010697674	968.435732498163	363.077188843803	0.258274647887324	0.279986580897423	0.274982195856655	0.00212216463091983	0.0271887660463234	0.0109013461763064	0.450647096940175	0.00810402102502981	0.484558505926322	no_symbol
ENST00000452392	13	15	5679	1908	5251.51162214298	2389.33763014261	5176.89392708557	2289.36407033549	0.335479397781299	0.43217200382938	0.421809719949153	0.000527204063075543	0.0110361144118246	0.010914321894906	0.450647096940175	0.00856388468274912	0.48727425386356	no_symbol
ENST00000260723	34	29	3556	1007	2974.27487018847	1347.73814299293	2985.56049594534	1442.91787568253	0.354274465691789	0.546882560867191	0.581072000158014	4.51110388965272e-06	0.000321135062969612	0.0109531474715321	0.450647096940175	0.0227488427363507	0.582538422701787	BTBD16
ENST00000375846	26	26	2610	801	2600.33583828668	1302.12002416654	2386.32845917717	1439.64584121753	0.332567049808429	0.519241427001907	0.617982053027903	6.45198636945082e-06	0.000403631499354648	0.0109662346644686	0.450647096940175	0.0655412360393932	0.714389479350435	S1PR3
ENST00000377387	61	12	4553	1513	5126.34214524282	2206.56211961329	4796.74518396777	2078.7979192522	1.63621618881887	2.09666115020491	2.11046021370125	0.0931028473811659	0.303296196385258	0.0109806291477934	0.450647096940175	0.0102711644059555	0.506929405844083	SF1
ENST00000273666	190	37	8308	2375	6659.52996479922	2039.81609179061	7042.04572957634	1996.54862317555	1.45566099891037	1.55781733881172	1.44390713994597	0.0315981122650103	0.159468153676081	0.0110195417994951	0.451177466130269	0.0354941371417651	0.659515737414342	STXBP5L
ENST00000434704	18	1	1974	618	2166.28495826789	1046.96529746191	2045.85432922822	965.041289949737	3.31762917933131	4.8496990740735	4.74535192240403	0.0573625964506989	0.231908401114144	0.0110597044927827	0.451756399987549	0.0123447857716038	0.533098211430455	DLX3
ENST00000238628	13	14	1490	436	1448.93130195718	607.814980468188	1518.00376854014	622.447009852423	0.320268456375839	0.430226334651531	0.422037375478691	0.000286278098758221	0.00705935766256067	0.0111007835243611	0.452369957706358	0.00917349937284419	0.502338276040568	IFT43
ENST00000343216	33	29	3888	1269	4216.01238056631	1962.6136503553	3790.36352457831	2066.68501290447	0.392361111111111	0.545398958506104	0.63310522841768	5.07131378907459e-05	0.00205265695671969	0.0111306116814723	0.452523229017234	0.0583465054423322	0.702423949014485	CXXC11
ENST00000332235	3	7	2803	995	3657.43132395306	1756.89907650098	3370.2304353439	1680.91738661639	0.258116303960043	0.305136575462961	0.312032914239535	0.00163208581848792	0.0228676431064975	0.0112024174637663	0.454309265466467	0.0137236202154351	0.546068606572166	C2CD4C
ENST00000404795	7	12	3526	1361	5390.76937755795	2947.68509540922	4789.94903763668	2646.74928025786	0.28476373314717	0.371355084714368	0.374457075337554	0.000595996537194413	0.0117573862337443	0.0112299698158487	0.454309265466467	0.0120812214020486	0.530962034277375	DMRTA2
ENST00000376288	5	8	3577	1193	3396.89463912048	1420.70825415024	3312.1870087227	1323.48923288112	0.296399838474202	0.343465201322505	0.333100930559323	0.00235686417309521	0.0292251157463807	0.0112748905630389	0.454309265466467	0.00845176219577346	0.485836396419295	CDSN
ENST00000380358	98	22	14356	4184	14106.6159859214	5707.0851386805	14562.5894959456	5425.67696022657	1.28529201545786	1.76728965530868	1.63097764324019	0.267192062852913	0.55219692989602	0.0113155674333534	0.454309265466467	0.0299751416731885	0.624659268083856	CHD3
ENST00000409230	0	4	779	319	1076.72311072245	671.580034458199	996.505628200304	628.25883183648	0.2	0.2	0.2	0.00177573096292882	0.0242157812383694	0.0113283132716609	0.454309265466467	0.0117742163900154	0.528623501391443	C2orf82
ENST00000221515	0	3	743	238	805.815184602295	377.083669899054	756.919142315639	368.405976208107	0.25	0.25	0.25	0.00221102100428623	0.0278341730488825	0.0113421936313168	0.454309265466467	0.0130395463997489	0.542298650704344	RETN
ENST00000357701	84	58	7926	2352	8217.9525860725	3695.76226261749	8008.58232017524	4027.03293968194	0.439433403045972	0.657225811021903	0.732856487968529	3.48757628688177e-07	4.51823315972146e-05	0.0113825543471735	0.454309265466467	0.0621459771122125	0.710187282456558	MYBPC2
ENST00000312349	7	10	1569	456	1411.95839495294	621.135561528081	1465.88004346572	583.978070985626	0.275856075091257	0.370852243640551	0.344423974657984	0.00033886267404552	0.00793880704646454	0.0113839015252254	0.454309265466467	0.00558781762770966	0.46413643070354	FNDC9
ENST00000219406	3	7	3572	1162	3835.71443918104	1849.22283334466	3585.50084062341	1773.83330496785	0.246990481522956	0.305789934574042	0.310521498649904	0.000837861687349646	0.0146773703904104	0.0114273109212478	0.454421038015325	0.0131429632092388	0.542298650704344	PDIA2
ENST00000247956	40	29	4234	1130	4333.62122726622	1712.02331675025	4188.51370619341	1954.88215714955	0.389182805857345	0.56007474333584	0.655632727749045	1.95332613896499e-05	0.000968849764926635	0.0114772993303062	0.454421038015325	0.0686844424048662	0.720057722214037	ZNF317
ENST00000322344	5	9	3516	1182	3945.92332280615	1909.96100241322	3767.64557655234	1913.13680981108	0.268088737201365	0.342016994016872	0.353890230774007	0.000741575174097763	0.0135655901183743	0.0114836769211968	0.454421038015325	0.0153809012925903	0.546268252762476	PNKP
ENST00000359106	146	95	16231	5171	16819.4409531014	7855.19785429591	16008.3076888863	7773.46273590676	0.494935745384347	0.720692755512464	0.748917042468351	3.14021626177354e-08	6.81426928804858e-06	0.0114914075857562	0.454421038015325	0.0258701808752897	0.59791989159669	CACNA1G
ENST00000418971	26	23	1971	603	2143.88196249304	934.318940213811	2072.08911773728	972.210499864621	0.373097412480974	0.513791004482947	0.549959496595782	0.000101927813461383	0.00342919930560002	0.0115645339376594	0.454771876454011	0.0242828148395987	0.590853982236253	COLEC11
ENST00000508821	20	16	2012	526	1521.7464160618	534.315869624745	1529.33879200115	577.62225832394	0.366389895918606	0.471906089558467	0.503169544554009	0.00044628794706732	0.00975684593250688	0.0115660862799128	0.454771876454011	0.0219906759911364	0.581856580666255	ELOVL7
ENST00000196061	31	28	5041	1511	5081.04239108354	2403.28948445462	4861.71276185927	2424.82852321923	0.354896743257017	0.540094282614086	0.567640146461392	8.6415383076512e-06	0.000506814543989273	0.0115788692046471	0.454771876454011	0.0208118352325107	0.571729456642324	PLOD1
ENST00000377577	24	21	3876	1164	3628.84476520354	1519.25694321176	3742.65612808396	1597.01177966842	0.373065015479876	0.502175986577835	0.510951403596599	0.000175480908376938	0.00498584053915491	0.0116274621110169	0.455649531032174	0.0140767544552948	0.546068606572166	DNAJC11
ENST00000394319	17	19	2704	833	3350.38094450284	1650.81634528778	3140.46397137612	1608.66091864239	0.311852810650888	0.468816223210949	0.485401199730009	3.584219120368e-05	0.00153256265836425	0.011654302582068	0.455672731587164	0.0165438382991194	0.546268252762476	LHX6
ENST00000264977	60	34	8193	2166	6066.03299785428	2013.63069026969	6669.98220645105	2056.53333259935	0.481780614113093	0.597631690425866	0.557131416275397	0.000274340847192203	0.00682216109202705	0.011698804617833	0.455695999779782	0.00398671845945611	0.403217693533144	PPP2R3A
ENST00000278927	19	1	2597	922	2459.93835766848	1109.52739853526	2316.60791753139	1042.53080397435	3.87273777435503	4.78486764850288	4.7752347355828	0.0310709752275107	0.158112420764294	0.0117242183778353	0.455695999779782	0.0118441472877705	0.528623501391443	ESAM
ENST00000309755	32	25	4092	1200	3834.308781727	1547.60159926277	3694.33183881167	1586.08817945084	0.399390931648996	0.535223937707841	0.566867922546083	0.000133729704420022	0.00414562083702069	0.0117561797914367	0.455695999779782	0.0228183253132036	0.582538422701787	KLHL3
ENST00000304381	60	43	5061	1455	4309.00250465281	1876.81745274218	4350.28190177893	2048.11051173959	0.414762623268847	0.616669031568933	0.664726580728879	2.22222282067265e-06	0.000191929294362573	0.011796582222759	0.455695999779782	0.0341382230285647	0.655105550352451	TMC7
ENST00000372037	19	0	3753	1044	3166.28511426765	1056.44913594792	3321.47505155602	1004.02474403412	6.28537170263789	7.3394586585274	6.7433730016161	0.0215053011320269	0.123619876705956	0.0118080913678147	0.455695999779782	0.0165509787223971	0.546268252762476	BMPR1A
ENST00000376547	42	7	3106	890	2673.06884264085	1195.69611948689	2936.26235046472	1207.67754969797	1.62934642627173	2.47338868613067	2.28431220686424	0.179060308393007	0.444133012387855	0.0118123963076556	0.455695999779782	0.0220981312678629	0.581856580666255	STK24
ENST00000553888	26	20	3457	989	3026.78781464052	1119.77789117049	3305.9763291476	1132.88290070106	0.401821011887544	0.505659637077139	0.471886127909713	0.000534654225869878	0.0111156854623965	0.0118537502224131	0.456070054363597	0.00521652595877008	0.452257733579008	VIPAS39
ENST00000263245	19	15	3639	1014	3084.12378592823	1047.24635504716	3246.5339008242	1024.63729903363	0.393394476504534	0.465727993731196	0.43728641214667	0.00161461332441823	0.0227194000643963	0.0118746350560107	0.456070054363597	0.00598720149006817	0.469174832425593	ARFGAP3
ENST00000260324	18	16	3120	939	2650.17828152546	1018.11752115568	2675.32667192858	1023.14167276787	0.377488687782805	0.465591177694471	0.463755939504095	0.000938735814773626	0.0156696670619905	0.0119455887160291	0.457782384349371	0.0114685044587994	0.526701686255971	SQRDL
ENST00000356142	44	7	1455	453	1310.2067384635	556.731262720747	1302.27826286971	580.236892528182	1.83737113402062	2.46205250864073	2.57555377172051	0.0927346730207644	0.302664772258032	0.0119861595936816	0.457923467827454	0.00818944887591441	0.484558505926322	RAC1
ENST00000371826	36	3	3385	872	2680.27090671775	900.212150510246	2865.06798545951	908.964053356191	2.56846381093058	3.27279494743827	3.10531670512652	0.047776260412296	0.208077240531224	0.0120078175136175	0.457923467827454	0.016661969527919	0.546268252762476	IFIT2
ENST00000396720	18	22	10233	3816	12340.357580262	6925.40189012366	11192.3342035934	6454.94613429682	0.335321785017781	0.482677830642624	0.494831560616921	7.54912072955765e-05	0.00275900496558149	0.0120284044544539	0.457923467827454	0.0155603316961435	0.546268252762476	GLTSCR1
ENST00000368476	41	33	3449	1078	3964.64032243916	1789.1258465294	3714.30604989859	1948.50612060844	0.406315556086163	0.573591087432794	0.662011532703929	2.70278168633244e-05	0.00124788005517902	0.0121132659318459	0.459704371580901	0.0651262396943181	0.714389479350435	CHRNB2
ENST00000313546	14	12	3349	962	2680.86654433612	888.154655677808	2836.78277490492	919.872137961244	0.38626915037784	0.433701092075248	0.426132590584987	0.00350622201563038	0.0377593140144811	0.0121281452870998	0.459704371580901	0.0101899443823783	0.506929405844083	POC1B
ENST00000215832	30	3	2545	704	2202.29897639008	892.658886763274	2246.37203292312	939.336237313712	2.32465618860511	3.28997855082267	3.38617765739605	0.0794760717655471	0.278745072039233	0.0122607071038159	0.463333357404887	0.010186717112345	0.506929405844083	MAPK1
ENST00000335757	33	29	4887	1476	4539.62535362225	2131.68000082372	4305.17838013648	2330.6248521227	0.365561694290976	0.549862301750318	0.628822558393898	1.09061648109263e-05	0.000620757446287476	0.0123227889021235	0.463333357404887	0.0545985247200643	0.69146701068055	SLC44A2
ENST00000225296	20	19	4853	1519	4727.91721256434	2055.38782000678	4655.8022125225	2122.59129536931	0.363002266639192	0.484734308490984	0.5059023769653	0.000265961354787796	0.00666246626135085	0.012323357928101	0.463333357404887	0.0191011175826687	0.563625759069724	DHX33
ENST00000356257	12	14	2864	889	2751.59195919058	1243.39937331555	2765.15419504668	1190.91886180086	0.314990689013035	0.428173573724591	0.411217104811258	0.000298150653878767	0.00723398852530742	0.0123356938954662	0.463333357404887	0.00830929145446605	0.484558505926322	ZFYVE27
ENST00000414982	70	52	9242	3142	10983.787131228	5181.36371572139	10259.2788397224	5104.24327031665	0.467884514092759	0.641905360175402	0.67597584421833	1.19187636816343e-05	0.000649196051608893	0.0123573355114322	0.463333357404887	0.0275049024958807	0.60748741390393	PNPLA6
ENST00000554581	54	10	3378	951	3563.49092243443	1521.51837493423	3479.42784465306	1569.87457812609	1.47295333440982	2.18696382627564	2.30582986638508	0.220336698636424	0.497985758531785	0.0125003682991274	0.467358421086728	0.00751600097429006	0.480817714326138	AKT1
ENST00000283645	58	35	7284	1941	5913.05431735969	2103.91378239347	6213.18163653413	2136.63517527951	0.457097748489841	0.601024477318917	0.581818665789526	8.63553143322861e-05	0.00306570195666357	0.0125288152138351	0.467358421086728	0.00776645019098047	0.484558505926322	TUBGCP5
ENST00000284509	114	59	8426	2311	6398.59031809873	2224.81382467827	6658.53831216081	2309.89201886121	0.537779887649339	0.677303784647485	0.675789529686142	5.67023517972475e-05	0.00222501756784851	0.0125454507042866	0.467358421086728	0.0120385487961168	0.530429459646161	ATP8B4
ENST00000418476	14	16	6438	2067	6246.64344584226	2949.62068731668	6003.90852540424	2842.38748053236	0.323227893207609	0.447688271030996	0.448701169943034	0.000209634229211884	0.0056616534584133	0.0126074871700492	0.468663762895192	0.0128877306177484	0.541721558169762	UNC45A
ENST00000338074	78	54	6112	1826	5855.04091312984	2617.02523039115	5905.77022613118	2556.91557293127	0.441872917658258	0.65206596255065	0.63218660287737	1.01755491103593e-06	0.000111802235794834	0.012726093209196	0.470493835836696	0.00745104293003425	0.480817714326138	EPB41L1
ENST00000258091	19	17	3754	1142	3260.55612036031	1298.65768524144	3258.35928080869	1323.43412887861	0.376664890783165	0.475976270249477	0.484286130289148	0.000697788125473339	0.012928070286251	0.0127390338692817	0.470493835836696	0.0151988016052328	0.546268252762476	CCT7
ENST00000269571	105	28	8570	2734	8445.59337110627	3802.47196542876	8029.65501865458	3655.61855029572	1.1895545809359	1.66463120460343	1.68285497854326	0.398718087614357	0.669285051342607	0.0127463822858558	0.470493835836696	0.0109312810179204	0.519909694441364	ERBB2
ENST00000310300	22	22	4511	1645	5109.96800587375	2454.32666548931	4961.99264553597	2285.84076717288	0.392287451929101	0.502897342900905	0.484119056248108	0.000484071119775585	0.0103207843123112	0.0128794909302506	0.470493835836696	0.00840238909559846	0.484602905978702	LRCH4
ENST00000344663	39	6	4899	1509	5061.39691183331	2209.05738989485	5091.96170110439	2177.93126835111	1.85897996675706	2.57451892958859	2.52586573706304	0.106301521392492	0.327836989051992	0.0128834559329312	0.470493835836696	0.0149080367819458	0.546268252762476	MUM1
ENST00000366663	30	4	2262	690	2668.23098109462	1232.23256011894	2662.15143656735	1232.43424821567	2.03023872679045	2.97089780198885	2.97768025805054	0.10970470190566	0.33405957289638	0.012885808969763	0.470493835836696	0.0126876122565942	0.536164270009066	C1orf198
ENST00000543663	33	30	6449	1930	6347.70084440523	3112.50536842792	6109.97987223469	3245.27871786466	0.350837089021053	0.554228498789401	0.59766934419495	3.57621039662222e-06	0.000272293914409482	0.012907212326921	0.470493835836696	0.0310760382835763	0.634151326916208	TUBGCP2
ENST00000335769	3	5	645	165	476.321162118232	155.643695013776	492.117383558026	155.649688298477	0.294573643410853	0.330047708064888	0.324809513778797	0.00308974579075413	0.0347940405000877	0.0129119027288397	0.470493835836696	0.0108719455800204	0.518508173816355	WFDC10B
ENST00000254108	16	13	3649	1094	3758.1200380131	1244.15412783919	3637.57586293871	1066.24321966484	0.414066476138277	0.449780092251191	0.406421909170952	0.00540266093518537	0.0510805868556399	0.0129162109684325	0.470493835836696	0.00436832246985688	0.424433557652213	FUS
ENST00000367558	24	2	1415	412	1292.38544423915	554.958556493706	1315.48679749569	580.485488797165	2.66266195524146	3.76858438149363	3.86349716258494	0.0698509148075378	0.260057460904396	0.0129277396137157	0.470493835836696	0.0112071305158268	0.520722759791883	RGS16
ENST00000301659	20	20	3042	972	2716.25243776265	1261.83670474595	2778.84057795681	1307.74079370191	0.35193012116089	0.490048192240473	0.495815836039706	0.000140788731413973	0.00428788136376592	0.0129810818096041	0.470530114442727	0.0146736403180524	0.546268252762476	GSDMA
ENST00000312143	74	17	2607	759	2148.69237776979	951.419135596606	2045.73477527643	1089.45431679016	1.25246132208158	1.87591375114553	2.24492428552632	0.377307031507127	0.652691320075893	0.0129993569231959	0.470530114442727	0.00128658692596678	0.290066870581601	CMKLR1
ENST00000322054	49	38	3741	1083	3625.13771039981	1654.05717297708	3514.49692698248	1838.02603298267	0.389365245820739	0.5989087365077	0.682723620210611	2.08169990437199e-06	0.000184379134387233	0.0130367970784349	0.470530114442727	0.0665918607948566	0.714389479350435	EHD3
ENST00000307169	6	10	3753	1350	5066.37438189231	2524.68801730277	4740.41315559718	2250.19756024181	0.287115761935906	0.362721328041489	0.349827553734512	0.0010804554476812	0.0172865456420678	0.0130427229889502	0.470530114442727	0.00945552976204905	0.503263162183899	INSM2
ENST00000369769	65	50	3927	1257	4791.31639432633	2320.29494161408	4631.72126145335	2402.42185785501	0.427567818571279	0.636815810154128	0.680681780481858	1.4957250973464e-06	0.000148375929656763	0.0130642577857946	0.470530114442727	0.0349802447989207	0.659515737414342	KCNA3
ENST00000244930	2	5	693	171	510.691214610575	207.85530372714	520.314374234771	213.338968210553	0.248917748917749	0.302335930715419	0.303339787619944	0.000605971567631857	0.0118174752793125	0.0131391757998921	0.472248637445399	0.0136138199930231	0.546068606572166	SCGB2A1
ENST00000272227	19	16	3060	909	2754.14637070081	1023.61238331068	2854.46319691027	1074.01761150783	0.39083044982699	0.474210809388252	0.479348350304781	0.00131962665619715	0.0197488954755021	0.0132013435906892	0.473502737054474	0.0147263958220087	0.546268252762476	PDIA6
ENST00000261170	71	43	7572	2094	5947.30619172272	2241.97782954033	6342.34748227016	2369.81622408266	0.468970609422274	0.631025691471521	0.625662013374192	3.16351480153423e-05	0.00139742027874387	0.0132672245190879	0.473974558972976	0.0116138297716388	0.528623501391443	GUCY2C
ENST00000261667	36	3	3654	1044	2771.28569877049	915.048073358394	2929.82134097321	941.740564189181	2.82142857142857	3.22170106419532	3.14289485306542	0.0290653894830769	0.151296899977876	0.0132691034366858	0.473974558972976	0.0154805618348983	0.546268252762476	KPNA3
ENST00000286355	237	139	8615	2653	8134.29785108098	3665.03884990424	7962.02274209825	3766.04229363628	0.528460326672747	0.769886895964205	0.807865462891677	8.51834098189941e-10	3.99671349853442e-07	0.0133191524680379	0.474785393932523	0.043694173803599	0.681445879109071	ADCY8
ENST00000510708	9	10	2074	617	2021.81462073429	760.894521701082	2031.92227341649	710.562903587111	0.334312264399053	0.398825581780977	0.377027145716342	0.00207012829456533	0.0268887044564991	0.0133982653161762	0.47662681534594	0.00784884620359026	0.484558505926322	DTWD2
ENST00000314128	16	16	5924	1744	4905.95306262966	2100.4937970097	5022.54698416085	2032.46017032064	0.335901815148747	0.461790152435754	0.439686803711855	0.000234845439197512	0.00617714670374061	0.0134406375953608	0.47695301370042	0.00812066831334037	0.484558505926322	STAT2
ENST00000375759	217	106	25157	7828	23338.508539857	8515.0410698424	24502.7762382886	8237.2083762473	0.640401827922516	0.749274036998146	0.691120233239528	0.000124044775922837	0.00390819838479212	0.0134623834512215	0.47695301370042	0.00151559017300072	0.303871907185565	SPEN
ENST00000360304	109	66	13297	3938	12373.6613530689	5108.58838353062	12302.0475854464	5319.64168238763	0.496733075241975	0.686592944645223	0.718413339539978	2.81681836350887e-06	0.000233540587591387	0.0134970791585794	0.477208338478488	0.030099440758949	0.624659268083856	MYLK
ENST00000356530	3	7	872	271	1010.90807388966	503.358289868786	964.915533273372	498.341653149175	0.241542431192661	0.311722575055225	0.31867303508627	0.000577700859564383	0.0115274562322272	0.0136030921368591	0.478139739790819	0.0164656297575239	0.546268252762476	HIST1H2BE
ENST00000593685	24	23	4245	1425	4660.46399091889	2206.17132357358	4445.2873826584	2013.84637700576	0.377355712603062	0.515046855393025	0.494696179418084	0.000168472800620431	0.00486684940820472	0.013606045466185	0.478139739790819	0.00858483616978442	0.48727425386356	DYRK1B
ENST00000380525	38	29	5854	1634	5325.97363053879	2232.44830391734	5413.57596737811	2275.46710734578	0.386892153513267	0.564272471937849	0.56574635447493	2.10688750993663e-05	0.0010216638875	0.0136383329459364	0.478139739790819	0.0140922992796419	0.546068606572166	CARS
ENST00000450295	51	39	5987	1780	5703.53499025333	2596.50957756965	5466.45415290717	2733.15578490471	0.404071321195924	0.605438222446017	0.66248337190393	4.06245915813996e-06	0.000297570848039281	0.013676617617455	0.478139739790819	0.0441581401338784	0.681445879109071	SEMA4D
ENST00000521861	14	13	2502	675	2068.2859304476	767.609467640561	2146.29861454379	741.727273574783	0.341212744090442	0.442561719094688	0.417012950297698	0.000632455398465231	0.0120918785433441	0.0136880585969124	0.478139739790819	0.0075412322933851	0.480817714326138	EIF3H
ENST00000594369	9	11	3053	1006	3272.69671214348	1388.53189800313	3054.39391905901	1298.23267608836	0.330467299923572	0.401541531373253	0.402111635303708	0.00174986012029085	0.0240138906626476	0.0136886780343339	0.478139739790819	0.0138635748319046	0.546068606572166	ZNF446
ENST00000388948	92	65	13903	4241	13577.8273800405	6453.03061596275	13143.9829315704	6445.65114865212	0.440361683438717	0.677638475260492	0.698722629209818	9.43404805616121e-08	1.61738873389046e-05	0.013776645349136	0.480246110965867	0.0234415417113076	0.585220700831777	LRRK1
ENST00000268035	75	50	9576	2736	9510.33074861071	4060.44312960083	9381.04662893993	4356.9064096726	0.439775910364146	0.647476637011127	0.702603628338472	1.74499625087379e-06	0.000161736754259583	0.0138544775320149	0.481991442797151	0.0465231820935056	0.688874139871736	IGF1R
ENST00000426016	85	12	9391	2615	7376.49713031984	2185.54132416304	8153.72414987627	2086.76916154328	1.89761064194032	2.0141674947405	1.75030074479591	0.0247518070603698	0.134910948373005	0.0139205514522024	0.483321546420466	0.0502718284047719	0.689533147598692	SOS1
ENST00000581193	17	0	1246	311	973.620989000122	345.581787019858	1061.6861643537	362.3182119691	5.24317817014446	7.03406299341483	6.80153515255069	0.0394083300981023	0.184059305228026	0.0140323972999349	0.486232369514711	0.0160121883969851	0.546268252762476	MYL12B
ENST00000304920	2	6	1339	488	2034.60554243478	1044.31296885688	1741.14513506282	997.962582560519	0.246986023685053	0.289507256471818	0.306618428865948	0.00202188411173798	0.0264904967394501	0.0141137373085704	0.488076652742595	0.0234112212408234	0.585220700831777	IL17D
ENST00000295297	20	16	2047	626	1777.51923560876	638.607216332036	1834.38794326806	684.862342408651	0.418603982873071	0.481492714869074	0.498054721369052	0.00289378733924759	0.0332249657469168	0.0142461145774531	0.490858241067745	0.0199363029162001	0.57029539001157	C1QTNF7
ENST00000504087	122	20	9967	2903	8042.70328836012	2361.48664201129	8351.28894608193	2266.40002585876	1.73970770208354	1.75340283458184	1.62422656259542	0.0157167586983536	0.102111875375531	0.0142756495968136	0.490858241067745	0.0347148517604957	0.656481292551422	ANKRD50
ENST00000300105	15	16	2241	675	2271.7380077743	1031.19885452196	2202.69222529224	1035.21669616583	0.324592487597449	0.459345657892901	0.473509923692618	0.00017159555807392	0.00489950475026851	0.0142789983720744	0.490858241067745	0.0190335027140043	0.563625759069724	CACNG2
ENST00000328913	104	23	7867	2168	6793.68286657863	2622.66643252415	7177.0051562512	2644.86756730337	1.23585335367145	1.71452777859472	1.63858523396981	0.338662421288906	0.619880328054869	0.0143206760396114	0.490966666938395	0.0250742183619355	0.59303600921417	MCF2L2
ENST00000320634	14	16	2159	694	1882.22649764242	902.737177693035	1824.96305101918	939.335544666923	0.323543034629322	0.453797576294464	0.482706329733239	0.000212912048672026	0.00573047002317267	0.0143683613637455	0.490966666938395	0.0252270924466917	0.594940154650614	FAIM2
ENST00000256001	6	8	2934	837	2715.10680988686	1046.99780892211	2740.59319881796	1124.16422121607	0.301295160190866	0.368190698823718	0.384571183356524	0.00165188826307961	0.0230052931264272	0.0143935776083224	0.490966666938395	0.0208141138593289	0.571729456642324	ACTR3B
ENST00000358835	161	30	22084	6095	16828.0930003187	5076.78979337513	18460.0378128732	4902.22587016048	1.46563414762403	1.59907573319157	1.41145064901893	0.0467987983672045	0.20541773442596	0.0144240926461937	0.490966666938395	0.0733020238363778	0.730981096298387	REV3L
ENST00000419421	4	8	2821	986	3051.68956361209	1528.30088020154	2858.52622138332	1426.03584182979	0.266453976131395	0.333691036587263	0.332831556681555	0.00126586178525942	0.0192766320983365	0.0144367901741483	0.490966666938395	0.0141235486377248	0.546068606572166	PRR22
ENST00000373114	149	28	5059	1430	4097.35959422664	1267.50336703955	4217.39678514247	1253.09046640641	1.48679376461206	1.62388313612236	1.56108618826372	0.0459538582903245	0.202992106849881	0.0144822235999187	0.490966666938395	0.0248493241248648	0.592110438132971	KLHL4
ENST00000218348	49	35	6701	1975	6783.67420868093	2838.82747079592	6707.81945132343	2832.87998155134	0.428940954086455	0.597374650234174	0.602609054516006	3.60070036496959e-05	0.00153582698613936	0.0144969526536418	0.490966666938395	0.0163095505515622	0.546268252762476	USP11
ENST00000345847	4	6	1464	390	1459.35779564107	514.506921282427	1235.35680724897	410.266946844271	0.295081967213115	0.344318330714353	0.332630861643423	0.00250070760674783	0.0304511024101411	0.01450840438591	0.490966666938395	0.0103633662123402	0.508174763417875	KRTAP4-6
ENST00000204726	121	36	10448	3043	10276.3988359143	4841.61967863035	10411.6586946374	4590.80968757361	0.979499503331816	1.5677812491817	1.46898636108332	0.910687557486778	0.962711751928484	0.0145805870423207	0.49244939893908	0.0370164346148504	0.66453828717954	GOLGA3
ENST00000078429	52	12	2522	718	2877.3918551762	1424.37173725996	2797.18991583008	1586.09096665553	1.21570182394925	2.05701033503862	2.34504360414134	0.511227477159571	0.752174676115785	0.0146346561967214	0.492525814288214	0.00370083178534811	0.39922445681599	GNA11
ENST00000515098	7	10	2726	820	2642.3177743657	1207.06465442992	2545.11749102886	1179.26031988345	0.282331754818915	0.381612979847443	0.385763213764148	0.000481243682236376	0.0103013444187713	0.0146493752073154	0.492525814288214	0.0160653748786213	0.546268252762476	RMND5B
ENST00000314256	43	35	9282	2931	8919.49619317166	4194.40622854978	8558.28390940044	4159.39955113389	0.404950441715148	0.589467037903239	0.608288045802368	1.58597865111845e-05	0.00082186833980347	0.0146762268517379	0.492525814288214	0.0220015868339455	0.581856580666255	KIAA0195
ENST00000282356	49	33	3287	979	2892.54969459936	1132.12265949755	2981.06727370423	1166.21785586655	0.458651729630094	0.593477627337028	0.593211766228924	0.000195774091297663	0.0054204756378428	0.0146963347811806	0.492525814288214	0.0146082490297949	0.546268252762476	CAMK4
ENST00000565263	16	15	3394	1052	3094.42487910899	1239.36628829451	3183.7476919182	1192.39018410927	0.372458750736594	0.463015875069933	0.437024082777068	0.00119891513229938	0.0185500594444895	0.0147557020979556	0.492708416584418	0.00820393620198723	0.484558505926322	DUS2
ENST00000216484	39	5	3903	1164	3461.86315657308	1335.53728448643	3584.35001572854	1283.21139967668	2.10517550602101	2.67427368535517	2.49369222535868	0.0671694040540362	0.253543639047929	0.0147585470405471	0.492708416584418	0.0239397615535505	0.587802100047225	SPTLC2
ENST00000368904	41	27	4267	1205	3191.89086281682	1159.06925067534	3429.58291726326	1156.30079667	0.449228296896448	0.567439403700924	0.529405436745612	0.000432862913583932	0.00959765755568527	0.0147949017067527	0.492974076063776	0.00592470873315359	0.469174832425593	CUZD1
ENST00000371757	98	71	8511	2613	9534.09683182768	4735.96195616056	8960.03949583112	4917.99810135957	0.431769670622332	0.6900064649985	0.760977321177427	1.34840972276311e-08	3.46702502540601e-06	0.0148506445795659	0.493034726226367	0.0739611098736906	0.730981096298387	KCNT1
ENST00000294635	0	2	8819	2413	6675.53798915073	2250.24616274658	7077.72966687728	2197.94941180974	0.333333333333333	0.333333333333333	0.333333333333333	0.00685882175588553	0.0600752500919136	0.0148585536834622	0.493034726226367	0.0111559640655374	0.520611656391747	LRRC53
ENST00000303375	63	44	10335	2985	11026.4286189413	4793.92386100323	10239.1678995178	4617.44509432433	0.42657635865183	0.630895586676372	0.653564846495284	3.45514566511781e-06	0.000266956116706177	0.0148819237639756	0.493034726226367	0.0248153876353266	0.592110438132971	MRC2
ENST00000355841	12	14	3153	969	3500.91122669707	1620.72104257027	3185.60296940179	1538.71858001315	0.312527751347923	0.437020768812658	0.453084834854675	0.000264246243084432	0.00664828228977644	0.0149300360532501	0.493686525494138	0.020615913484079	0.571729456642324	PDLIM7
ENST00000326139	25	23	2898	918	2722.43079891156	1257.76146213934	2563.59394138846	1361.91219347556	0.371635610766046	0.522916067111405	0.595053266613934	0.000109957971445154	0.00362214494172273	0.0150386741117804	0.495080578498074	0.0542804704570478	0.690478208724113	GHRHR
ENST00000396324	113	73	13974	3846	13380.7892055328	6012.39722811906	13711.1765136653	6136.6276888823	0.433790166293387	0.69965339088068	0.69695569124248	4.73866777049832e-09	1.46898700885448e-06	0.0150502246061453	0.495080578498074	0.0139774891477848	0.546068606572166	MYH11
ENST00000361804	76	10	8759	2203	6630.61106141282	1934.94470025566	7517.74942628307	1844.86727334446	1.82863340563991	2.10711977108756	1.78641062786915	0.0500117009814322	0.213895818930195	0.0150582368911144	0.495080578498074	0.0596980921147813	0.704760457548251	SMC3
ENST00000454309	40	27	1698	498	1646.07913458756	612.008012800944	1622.77895061627	645.960727921678	0.454694598687532	0.566853489640389	0.604369085887573	0.000572311169689659	0.0114726580898528	0.0150997605670881	0.495080578498074	0.0319488278239836	0.638976556479672	FGF12
ENST00000325222	87	17	5541	1452	4502.90853712173	1657.82519263343	4798.38065942927	1699.88701393606	1.32211393851892	1.83503246438851	1.76782499612446	0.266720243877226	0.551878835960507	0.0151384592538428	0.495080578498074	0.0227886139731147	0.582538422701787	CUL1
ENST00000274376	57	8	7294	2138	6215.43345892498	2118.9584716986	6489.26304477627	2020.43502195402	1.96752277366481	2.27026387325474	2.08299734597041	0.0460513191629338	0.203233518936278	0.0151576476976676	0.495080578498074	0.0302616630685423	0.62615312380202	RASA1
ENST00000466490	18	1	1863	585	1642.8492308783	739.330895993809	1620.16543736106	662.994051070424	3.32608695652174	4.5502670232173	4.18292417677594	0.0568298869939482	0.230925354237098	0.0151718241797797	0.495080578498074	0.0224308506260525	0.581856580666255	SRPRB
ENST00000338820	13	14	2820	870	3041.10022442092	1326.83691121486	2878.89472877414	1320.32770252214	0.334042553191489	0.444794724998531	0.464140043312074	0.000537867239592938	0.0111296036246703	0.0152477717814401	0.496486639508533	0.022360218646766	0.581856580666255	DNAJB12
ENST00000566029	142	24	20291	5647	15971.3430560954	4581.90473482077	17871.0023645984	4489.17191846588	1.6207481149278	1.66949470200313	1.46680841156384	0.0224185127987692	0.126482087158477	0.0152921331343281	0.496486639508533	0.0707247727452639	0.72729642828845	CHD9
ENST00000435030	59	39	6790	1832	5852.70581136986	2357.89394390893	6089.47524861542	2470.83314325597	0.422967599410898	0.619236867417679	0.623488168111236	7.16635601998722e-06	0.000434992798975448	0.0153540401784799	0.496486639508533	0.0169252699158478	0.54746858347268	KIF5C
ENST00000278317	29	22	1871	460	1779.8540061081	689.3969533038	1869.71586458669	764.053881956802	0.35347291613413	0.531855191669115	0.558728895574155	2.67620849322458e-05	0.00124221870166788	0.0154101780079575	0.496486639508533	0.0262038636238751	0.599456244533312	TNNT3
ENST00000339208	68	38	9166	2669	7518.4014971433	2584.57294244876	7813.92268334168	2508.68778270732	0.533347879845807	0.62502839218769	0.585426739559397	0.00105354201672561	0.0169818843178799	0.0154106630502476	0.496486639508533	0.00557884727572729	0.46413643070354	SYNRG
ENST00000315033	4	9	2471	994	3574.79786613877	2084.04932769539	3073.12905106562	1925.56084938725	0.260906515580737	0.333193529338924	0.350631954257769	0.00122928573720416	0.0188519438143677	0.0154292545127292	0.496486639508533	0.0228903432925019	0.582823139229821	GPR88
ENST00000315190	11	13	730	242	584.549269713058	265.827027357232	650.112984293986	279.403704218724	0.331898238747554	0.428736507209701	0.409110616226598	0.000913052094600964	0.0154581018765013	0.0154837906087546	0.496486639508533	0.010001738884233	0.506929405844083	SERTM1
ENST00000283415	39	32	3628	1187	4100.91106006826	1903.76763992165	3948.25045764527	1988.2355214259	0.416967358257325	0.578938974331294	0.62543571354199	6.55301032064646e-05	0.00247843701887631	0.0155091777687864	0.496486639508533	0.038716626511976	0.66744849677051	LPCAT1
ENST00000307588	62	8	6068	1438	4097.65921294509	1275.1440775129	4730.37154987048	1216.31108578254	1.7436460851095	2.25485352862601	1.88243749339268	0.100331619755251	0.31714437708506	0.0155301535879624	0.496486639508533	0.0612084570554536	0.708147137564689	CCDC110
ENST00000336838	136	26	13414	3425	9687.0820300665	3090.71318949096	11132.6588856537	2971.33955457029	1.32314497291387	1.64412952969945	1.38143710711112	0.174907635361063	0.438532267151397	0.015560682344747	0.496486639508533	0.117297341267274	0.771040217672671	CCDC88A
ENST00000399599	1	4	1416	465	1358.55854743776	590.313769116202	1263.72251774717	553.252068991364	0.265677966101695	0.28690295611176	0.287559105930571	0.00416556950202039	0.0427917001220935	0.0155643143314149	0.496486639508533	0.016054388379613	0.546268252762476	CDIP1
ENST00000334221	1	4	1599	552	2257.75794585152	981.412307829948	1966.90727607358	1015.28668983124	0.269043151969981	0.286936893269115	0.30323686349445	0.00540524412752365	0.0510805868556399	0.01558946071189	0.496486639508533	0.0301175004254716	0.624659268083856	C1QL4
ENST00000450456	0	2	1450	404	1002.48311660221	342.878440241151	1075.10056290056	380.035956810186	0.333333333333333	0.333333333333333	0.333333333333333	0.00737939735208346	0.0632936452728107	0.0155995957036887	0.496486639508533	0.0173770294031698	0.550510503357358	GJE1
ENST00000225550	6	9	3130	920	2988.662181594	1349.3352230807	2902.10061672788	1366.64075371823	0.276357827476038	0.370890814905223	0.382548595146736	0.000568262082805238	0.0114139727321807	0.0156293508977366	0.496486639508533	0.0201685246483952	0.57029539001157	KRT37
ENST00000439399	105	20	6109	2063	5401.83367297534	1840.43115129627	5323.05924376601	1677.77233769549	1.73611143589863	1.75114350127235	1.62356650646086	0.0173470748079325	0.108194996991886	0.015643905058247	0.496486639508533	0.0369582215438735	0.66453828717954	SNAP91
ENST00000312932	8	10	2832	804	2408.77115347803	1012.58192614289	2440.07116931808	1026.92356372434	0.297380585516179	0.396634779274998	0.396987663649717	0.000628588590652143	0.0120311994859109	0.0158309701158172	0.496578968616052	0.015953060606343	0.546268252762476	SEC14L2
ENST00000392678	4	7	1604	520	1606.00510897968	696.011703156155	1567.45196370977	674.023135710209	0.287094763092269	0.341690376408062	0.340005994223569	0.00252664341510848	0.0305892287389542	0.0158624456803187	0.496578968616052	0.0151952961605474	0.546268252762476	TIRAP
ENST00000409028	0	2	884	277	859.860194360079	295.601881577459	879.669143586343	280.491134222983	0.333333333333333	0.333333333333333	0.333333333333333	0.011523984473747	0.0835018588591826	0.0158657601444833	0.496578968616052	0.0122636456497293	0.533098211430455	RPL31
ENST00000361271	33	4	1993	608	1923.07005303595	776.289483589649	1890.13834403782	788.285219203667	2.21344706472654	2.86423502544964	2.95254055511616	0.0709351697822714	0.261698916326392	0.0158705498466989	0.496578968616052	0.0129451684425937	0.542298650704344	PTPLA
ENST00000303115	100	58	3240	900	2430.32775767868	949.180656269105	2616.95472421246	1020.63859659761	0.487758945386064	0.678909568479887	0.67798310564495	5.06843179178181e-06	0.000347204293559252	0.0158818392915107	0.496578968616052	0.0155088874186637	0.546268252762476	IL7R
ENST00000467148	103	71	17830	6020	21283.8062544771	10135.4240309537	19403.6124553103	9817.51881808436	0.496891942419144	0.695124518551799	0.737697721874427	2.28950649312204e-06	0.000195792279411816	0.0158878278653935	0.496578968616052	0.044135802791973	0.681445879109071	HELZ2
ENST00000434354	27	21	4510	1385	4301.72021797714	1682.14905203705	4315.52628608637	1514.48793920652	0.422344285426325	0.525368521762271	0.47615282426337	0.000932793923824163	0.0156155279822444	0.0159451455101696	0.496578968616052	0.00498566936948354	0.452257733579008	PEX5
ENST00000221462	0	3	4670	1558	5378.46995313655	2778.36613194131	5168.67982917279	2729.87223030119	0.25	0.25	0.25	0.00271119874397932	0.0319160183350818	0.0159578058240655	0.496578968616052	0.0171580594057609	0.550510503357358	PPP1R37
ENST00000373930	35	6	4124	1303	4192.92179914485	1993.30477970106	4017.28349696145	1960.57168029986	1.72263405847305	2.51984492749409	2.58302807152421	0.159891105550585	0.415080413166801	0.0159622586402009	0.496578968616052	0.0132399616487054	0.543370530074531	MEGF9
ENST00000374399	26	23	2805	858	2621.68660497458	1178.91599535362	2419.65434853215	1381.9288120523	0.373039215686275	0.528818331760064	0.660387083199789	0.000101633633131695	0.00342919930560002	0.0159929565916606	0.496578968616052	0.123378459225707	0.77626975398575	NIPAL3
ENST00000220509	35	27	6653	2113	7079.97331174961	2974.76745663156	6716.82889724967	2851.96532173608	0.432715638487471	0.560922384255909	0.566464243276825	0.000344256108657861	0.00800455507727295	0.0160070020613851	0.496578968616052	0.0179861040998282	0.555584994969782	VPS18
ENST00000356657	19	1	2912	868	2640.4336904134	1108.61258525205	2560.38447392899	1096.16851494206	3.33173076923077	4.4886703453801	4.56720201516047	0.0561355593805281	0.229237355865774	0.0160484215441989	0.496578968616052	0.0147635152574114	0.546268252762476	FDPS
ENST00000254958	55	36	8679	2292	8304.24232770716	3262.03593458077	7956.60075215259	3295.98861473253	0.419586887267496	0.610942108479913	0.642797842734692	1.1828623089257e-05	0.000649196051608893	0.0160537271996149	0.496578968616052	0.0313490771157337	0.635455191350909	JAG1
ENST00000370855	89	48	5052	1428	3795.98532086018	1334.59643812626	3796.42848556325	1457.01575213022	0.533811624412235	0.658994120094041	0.717488689390755	0.000241759856993793	0.00626287916967139	0.0160576149450812	0.496578968616052	0.0562500733349233	0.694826185189068	SLC44A5
ENST00000161559	21	18	3623	1120	3021.78475540178	1217.20710092998	2905.26011641302	1283.22118704029	0.394308293504947	0.497843357112849	0.540814063349724	0.000918571726407122	0.0154969923910861	0.0160758859655658	0.496578968616052	0.0355452570041753	0.659515737414342	CEACAM1
ENST00000311434	30	26	5119	1667	5186.10715683781	2384.45231048628	4880.78510206348	2377.1252250468	0.398869860288106	0.54790026758226	0.578189780872315	0.000144290820419835	0.0043337173745473	0.0161442170328959	0.497552740405683	0.0292019945565897	0.624318504313297	PIK3R6
ENST00000262626	12	14	2826	936	3115.74099451894	1457.39333436963	2901.59623020632	1383.95179302382	0.331634819532909	0.440868074789718	0.448236446394541	0.000634589193254205	0.012092788769173	0.01617342662211	0.497552740405683	0.0187603851462078	0.563625759069724	HPN
ENST00000205557	62	46	10123	3413	9942.69404919273	4639.4552536798	9375.21801560006	4794.96608591045	0.466031640607759	0.636817256255895	0.695956843252095	3.19656528372955e-05	0.00140843587120673	0.0161933927608992	0.497552740405683	0.0545135062391511	0.69146701068055	ABCC6
ENST00000226284	48	27	2277	585	1988.78810859875	632.429557264408	2174.41703667115	643.201550134073	0.476143421795596	0.580852780168725	0.542807088155396	0.00083322586381499	0.0146256835144876	0.0162542017329274	0.49853876693219	0.00657085088399866	0.469174832425593	IBSP
ENST00000388812	31	29	4742	1504	4373.27548392739	2220.46234848113	4180.30118696733	2274.63744332881	0.361071277941797	0.557992200246658	0.595603511082164	1.11310530406792e-05	0.000629430230573913	0.0162849425587081	0.498600710439459	0.0337330850853179	0.652750009143586	GPR56
ENST00000265572	38	31	2639	790	2599.45013300796	1195.44307963541	2480.15464264547	1354.03883414504	0.38673503220917	0.577361132905007	0.67956486226687	1.57469987274204e-05	0.000818466760203645	0.0163555244446921	0.499226683045353	0.094787856599958	0.762435255855183	OPRK1
ENST00000366621	35	31	2317	716	2209.17719969484	1091.96868047687	2119.66845555058	1092.57739099065	0.369240936555891	0.571876955789945	0.595020488854882	7.8443882181404e-06	0.00046477330876081	0.0164581373481651	0.499226683045353	0.0262919951720925	0.599456244533312	KCNK1
ENST00000442510	160	73	9261	2502	7074.30333532995	2304.488606883	7391.0619456438	2347.0965373637	0.597654505817771	0.71784831974837	0.700127069366695	0.000174974286182665	0.00497959607890339	0.0165491233221506	0.499226683045353	0.00988695734326886	0.506929405844083	PTPRC
ENST00000253055	32	28	6384	2211	8098.56051678316	3848.72107869394	7547.81539942684	3664.21545531233	0.416645060928183	0.558880227745948	0.570170505681723	0.000206328072839065	0.00562300682022945	0.0165906183375056	0.499226683045353	0.0209097353867295	0.573427176295856	MAP3K10
ENST00000264028	19	15	3587	1021	2944.40433258902	1038.81568852233	3152.33425990243	1004.81100237315	0.400508781711737	0.481462034686169	0.441017303985094	0.00204716787971801	0.026700852285428	0.0165991171893369	0.499226683045353	0.00659224568162957	0.469174832425593	ARCN1
ENST00000392133	42	5	5206	1391	3969.39054577906	1391.16550876913	4315.13752175279	1386.95716356767	2.03700857984377	2.61997995218834	2.41658340652298	0.0791238466275159	0.278110949069382	0.0166256257942271	0.499226683045353	0.0287566850844533	0.620303033380022	XRCC5
ENST00000366957	18	16	3100	806	2595.61442516277	1035.51131834341	2628.66727729002	1036.69637343303	0.334117647058824	0.481237482040897	0.476403389187084	0.000140476368329156	0.00428588708997215	0.0166415733080144	0.499226683045353	0.0150657418236237	0.546268252762476	SMYD2
ENST00000256404	10	11	1611	441	1415.46802899679	570.776343673906	1458.10974409961	580.853489564201	0.31145251396648	0.419368442087222	0.41530050973797	0.000568638068215019	0.0114139727321807	0.0166494391930623	0.499226683045353	0.0152720699095987	0.546268252762476	PEBP4
ENST00000527372	99	63	14233	4262	14242.7254194001	6176.42086746727	14234.4269190571	5828.69602707675	0.478828909927633	0.686434184901484	0.649037515878201	1.67619559419744e-06	0.000159883272061909	0.0166519418083528	0.499226683045353	0.00581864940086521	0.469174832425593	MYO18A
ENST00000372054	1	4	476	145	413.892151689764	182.845371728891	396.905803556022	204.538963863081	0.260924369747899	0.288354113979887	0.303066753889987	0.00275087455770491	0.0322234698527377	0.0166591350623217	0.499226683045353	0.0299417315195327	0.624659268083856	GNG5P2
ENST00000395842	23	25	4556	1546	6018.39792399799	3318.86066985768	5500.61725001363	3284.24408726655	0.3386405078679	0.526284916879945	0.566637325719033	2.03819144779019e-05	0.000999519873831572	0.0166678189387938	0.499226683045353	0.0353165732981481	0.659515737414342	PANX2
ENST00000320848	5	8	910	242	1067.94927298927	476.939011311262	1130.9069420537	536.703033861629	0.258852258852259	0.359218511056696	0.37476529967227	0.000333898352557281	0.0078436744254322	0.016690675876593	0.499226683045353	0.0234832131620045	0.585220700831777	MRFAP1L1
ENST00000330889	18	16	2675	763	2556.11758613443	1020.10695549717	2556.39086838962	1051.29455331656	0.360835623969214	0.481383607577198	0.494255928720567	0.000484529908671294	0.0103207843123112	0.0166910311222332	0.499226683045353	0.0214890979135079	0.579411246606264	ADAP2
ENST00000383202	118	21	8949	2382	6939.96143790725	2161.03392112053	7803.82796341265	2131.30432492391	1.47312040959376	1.71563675411377	1.51031787057304	0.0870423316416286	0.292217148965127	0.0167079897954695	0.499226683045353	0.0684302924410397	0.720057722214037	STAG1
ENST00000301831	63	11	8839	2645	6915.62037753215	2588.9598377199	7358.87821900191	2583.27972397006	1.65435381076291	2.0487447362189	1.92630696969856	0.0951856222006067	0.307313074465786	0.0168004062487517	0.500505133559011	0.0291890840860367	0.624318504313297	ULK4
ENST00000245105	85	63	9024	3009	9652.10567139847	4820.1408880709	8957.76250772364	4606.18281587824	0.458480510305851	0.678874018909843	0.698561899372307	8.07853750702291e-07	9.42122029157004e-05	0.0168211670210154	0.500505133559011	0.0270049291778033	0.60413088985395	SH3TC1
ENST00000402119	61	42	3654	1071	3424.8266685658	1467.06592703429	3260.04212636734	1526.24358947166	0.439053728949479	0.630932274416471	0.687399457166006	1.13371083308653e-05	0.000634878066528454	0.016885641549208	0.500505133559011	0.0529037986812939	0.689533147598692	CYP4F11
ENST00000357985	19	15	1653	471	1430.05013330476	505.78382218128	1386.98814560829	574.97261770399	0.400862068965517	0.482498064999496	0.554775284172701	0.00207086393193199	0.0268887044564991	0.0169526770503163	0.500505133559011	0.0577672800121017	0.69957585474716	FAM3B
ENST00000302514	3	7	2191	779	3445.98326002626	1790.35128299667	3146.15235221425	1766.35816944886	0.258329529895025	0.319830235802897	0.335537901343887	0.00165132084543014	0.0230052931264272	0.0169757398540847	0.500505133559011	0.0248697093093362	0.592110438132971	C1QTNF4
ENST00000255189	55	32	6015	1788	5005.82166356833	1723.72029995081	5236.75311173472	1688.57493338327	0.525731126728633	0.604208247001621	0.56771457054395	0.0020867073578256	0.0269791580767396	0.0170187848315929	0.500505133559011	0.00707340220181028	0.473855083044105	DMGDH
ENST00000376980	44	7	3875	1120	3494.3522506478	1417.93866454426	3621.76915861336	1344.79906127005	1.71467741935484	2.35679064261414	2.16720493164094	0.136444844538768	0.379325369170699	0.0170322630503746	0.500505133559011	0.0318911249529528	0.638976556479672	DNAJC1
ENST00000265846	10	12	2620	755	2950.14819358845	1326.68206417302	2787.91065878902	1341.61240699741	0.298590722254844	0.422846263753617	0.447096181498972	0.000292973483227511	0.00716340798426702	0.0170603572699461	0.500505133559011	0.0271704740349142	0.606041359492546	ADAP1
ENST00000420613	13	11	3439	998	3033.64718009966	1000.72101117544	3325.36041767287	936.82275699997	0.397717359697587	0.440696719519125	0.388530723273259	0.00617035413712706	0.0559255134585064	0.0170636674737572	0.500505133559011	0.0047740745738063	0.443197511236778	KANSL2
ENST00000338891	56	7	8236	2033	6219.79216570298	1957.00058208404	6918.08693325977	1827.81010617721	1.85290189412336	2.32748582422528	1.97445214864649	0.0835860362989792	0.286364793619025	0.0170654393743664	0.500505133559011	0.056034548358453	0.694826185189068	FAM184A
ENST00000263702	31	4	2537	829	2536.36923668194	1080.74243034346	2435.18894507767	1107.62633714501	2.22593614505321	2.84180899658566	3.0200207233119	0.0699033140704048	0.260077482267944	0.0170951057089639	0.500505133559011	0.0113606836237632	0.524525180075873	MECR
ENST00000370550	4	6	2545	668	2052.00184661481	746.238481347788	2191.91633121007	777.535523376197	0.292843109738984	0.350664942857451	0.345559229169235	0.00224753131737019	0.0281712228660986	0.0171484273086123	0.500505133559011	0.015002552331263	0.546268252762476	HS2ST1
ENST00000418931	4	7	1777	554	1825.99803650541	802.965898502137	1741.28109312805	819.027889589634	0.28088069780529	0.344870416739015	0.360179688340361	0.00189261059974266	0.0252930869988703	0.017172599904522	0.500505133559011	0.0244311096229162	0.592110438132971	HLA-DPB1
ENST00000310373	12	13	4188	1401	4186.54550394781	1805.65073501589	4157.45023222604	1729.96863877785	0.358166189111748	0.441112987507216	0.428096764427151	0.00188888307187199	0.0252627196669474	0.0171801201024717	0.500505133559011	0.0130493914648397	0.542298650704344	GP6
ENST00000356994	72	19	10978	3926	12998.3756135106	6283.12502861755	12307.7481027418	5878.33898536112	1.33744762251776	1.79015975346278	1.76940635855114	0.236790370691823	0.518131881857926	0.0171832407604361	0.500505133559011	0.0195883486297306	0.568651726107229	SCRIB
ENST00000454109	0	3	2269	917	3577.85240560171	1894.89525237751	3214.25224235837	1678.92033199683	0.25	0.25	0.25	0.00643911066003174	0.0576032211710496	0.0173120518129319	0.503140777138028	0.0165504678989892	0.546268252762476	C2CD4D
ENST00000390689	8	8	626	193	648.34330257804	209.668794996052	583.28055189898	211.950894856159	0.385161519346823	0.398570334454102	0.434113129289709	0.0127223088022617	0.0891205764404939	0.0173316926686947	0.503140777138028	0.034670041370418	0.656481292551422	KRTAP19-1
ENST00000429989	12	14	1896	543	1812.03526673312	855.47657459217	1691.8506944604	989.826149670099	0.2957805907173	0.444353167717826	0.534710875490091	0.000108355486164048	0.00359665629026361	0.0173627078949582	0.503199681229506	0.0735360914475122	0.730981096298387	TSPAN14
ENST00000358309	48	38	2714	778	2149.67924146878	1021.22436701383	2140.86427091614	1091.56474700896	0.378455491941122	0.61032896623519	0.653174644778926	1.04985542299663e-06	0.000113518754408395	0.0174254690006102	0.503861107104725	0.0410861289420405	0.676656131375354	CX3CR1
ENST00000239449	61	15	5426	1765	5346.7017932445	2575.48424032184	5459.83398976324	2550.29411953323	1.3026515849613	1.89896555314404	1.84332270430755	0.330095823076228	0.612480751737729	0.0174435786503422	0.503861107104725	0.0235340149382504	0.585220700831777	PCDHB14
ENST00000314888	150	41	17274	5604	16216.0993246547	6717.18917835341	15538.9728036786	6350.5954532888	1.18244595511007	1.50320113772177	1.48341038250275	0.330329040876098	0.612636623774466	0.0174995963830561	0.504639523604408	0.0215610406283206	0.579411246606264	TLN1
ENST00000366661	70	14	6018	1731	5111.02259383519	2021.65731634449	5345.941110534	1882.15202355243	1.40897308075773	1.91255966291114	1.70966570618171	0.212021258288636	0.486641553869413	0.0175621098321447	0.505602365980152	0.0502948531994208	0.689533147598692	TTC13
ENST00000292672	21	21	3312	1062	3789.69885400162	1850.74502406609	3374.10713952436	1929.19073025904	0.35153162055336	0.511618301020372	0.59122863215992	0.00010128444018285	0.00342919930560002	0.0176733235727095	0.507033217939337	0.0664842264481055	0.714389479350435	CELF5
ENST00000357164	9	11	1332	414	1184.73737290779	521.590656071584	1125.14550767318	587.499150417739	0.316441441441441	0.413527181353468	0.47494878200941	0.00100192730479778	0.0163780207262612	0.0177063231986219	0.507033217939337	0.0512114309139626	0.689533147598692	GM2A
ENST00000233535	30	26	2598	903	2763.73295712966	1281.82502579853	2559.00089187983	1241.55321417503	0.423231545633393	0.552372654029578	0.576116009491874	0.000415914168038384	0.00932851415651982	0.0177168589167005	0.507033217939337	0.0281147585449598	0.614850068762408	SLC30A3
ENST00000317552	45	31	4677	1335	4309.54731237232	1719.21967500396	4276.0993776299	1825.49131520357	0.432649134060295	0.592249217025291	0.631586179143684	9.70043563788418e-05	0.00332805459829386	0.0178039010021184	0.507033217939337	0.0384778987520669	0.665977409616151	MID1
ENST00000393229	42	32	3683	1096	4637.97417753469	2040.59873126747	4196.08097572804	2030.94529303969	0.40904565612684	0.590272870272532	0.646315800032817	3.24246925050097e-05	0.0014250447136379	0.0178065198066227	0.507033217939337	0.0511483242554671	0.689533147598692	NTNG2
ENST00000332830	39	29	6937	2108	6570.94438664531	2754.67071466326	6418.59319829973	2736.24801517331	0.428374417375426	0.578319216388493	0.587523684681285	0.000161621368342684	0.00471554109988066	0.0178192661921679	0.507033217939337	0.0215443311570194	0.579411246606264	PHF12
ENST00000377799	33	3	2750	778	2137.80770250925	733.782249337119	2267.79326934895	750.345530714259	2.584	3.08173437439004	2.97968030731028	0.0471038235937048	0.206443417719443	0.0178442224103768	0.507033217939337	0.0217657896432272	0.581856580666255	TRDMT1
ENST00000406477	17	17	2746	836	2537.55162163102	1149.74532923865	2531.46886802699	1209.33666643144	0.343084891154811	0.483476146202474	0.506736808661118	0.000237596625661222	0.006202522438314	0.0178454663687175	0.507033217939337	0.0275911939287419	0.608160996520586	PARVB
ENST00000295926	15	0	3647	1096	3454.94420838639	1290.82868985614	3780.07100332235	1314.43637733195	5.50781464217165	6.60426715454407	6.2159193948077	0.0337403231593296	0.166066796257607	0.0179167873316088	0.507737457682603	0.0223810099244694	0.581856580666255	CCNL1
ENST00000411851	20	21	2675	997	3395.47917655106	1729.02341556144	3118.1069168359	1706.56537286144	0.38428207306712	0.508375796613213	0.543007422124977	0.000529859943466091	0.0110557315127059	0.0179287477856818	0.507737457682603	0.0338055158424487	0.652796167992112	TBXA2R
ENST00000215980	2	6	1215	414	1172.66455729441	633.497972176821	1143.81132478168	572.558751734437	0.24021164021164	0.297205988395336	0.28587742184633	0.00127602308991575	0.0193127819014276	0.0179601152314033	0.507751889049974	0.0124895091229214	0.534267319996982	CENPM
ENST00000302068	53	6	3520	908	2807.84382421188	846.385350395952	2925.33475885972	859.266580161206	2.09594155844156	2.42515866161245	2.36683356668435	0.0492440767740428	0.211649719064975	0.0180018492391849	0.507751889049974	0.0215432823450922	0.579411246606264	FGB
ENST00000331772	18	15	2392	695	1970.59148004714	734.569792993512	1999.14403412303	717.978044858463	0.389370819397993	0.481861915183929	0.466535570563628	0.0016038069185266	0.0226174558128527	0.0180940048896171	0.507751889049974	0.0131628186511095	0.542298650704344	RNLS
ENST00000586748	5	9	2129	724	2139.84044174489	1117.54946786691	1989.94225259491	1047.99967726313	0.27003287928605	0.361129158526331	0.363324143174639	0.000821416727223977	0.0145064032396829	0.0181429389713585	0.507751889049974	0.0190405356692584	0.563625759069724	YIPF2
ENST00000390440	12	11	816	228	655.583670531153	232.472658994304	676.179774710584	232.568290705309	0.362745098039216	0.437937435668517	0.427277798109512	0.00255682869632777	0.0308668610349444	0.0181899208165405	0.507751889049974	0.0145444715645077	0.546268252762476	no_symbol
ENST00000217244	38	4	2764	764	2362.07145181382	803.417114979675	2575.22825089447	727.125777237651	2.30072358900145	2.78500650738435	2.34588974980634	0.0562922705202134	0.229505358438446	0.0182083294204362	0.507751889049974	0.0506834584919722	0.689533147598692	CSNK2A1
ENST00000268603	131	75	5551	1622	5026.35994040386	2047.72365309906	5105.69643651781	2185.75698047015	0.51681773791351	0.715381565587704	0.751069919497489	2.21051481965341e-06	0.000191872686345916	0.0182155424991896	0.507751889049974	0.0439489659555015	0.681445879109071	CDH11
ENST00000286353	10	11	3369	960	2982.55069393827	1218.4160395563	2964.87170268757	1231.77350915035	0.320792520035619	0.423762316382587	0.429546602312725	0.000862624036215154	0.0149154913034812	0.0182328437107167	0.507751889049974	0.0204737380406254	0.571729456642324	ACPL2
ENST00000399907	121	31	6432	1839	5224.89396980254	2143.64216940488	5430.7287728411	2155.31277097115	1.11236298973881	1.58260147237611	1.53192822499099	0.585462473234128	0.794567708275236	0.0182347174505343	0.507751889049974	0.0284106509530338	0.618056266346699	GRIK1
ENST00000372025	1	3	1714	518	1276.61437338791	410.813505677392	1288.6813627937	443.311420964624	0.325554259043174	0.330449804232418	0.336000976223397	0.0141403599127057	0.0955162054803775	0.0182458683230405	0.507751889049974	0.0235615075386381	0.585220700831777	TMEM69
ENST00000227918	5	7	675	171	491.240481616544	189.208708832392	507.521524486568	196.825544216965	0.283333333333333	0.36572821244515	0.367385710162838	0.00100797169193543	0.0164269093930338	0.018264425127639	0.507751889049974	0.0189769720393699	0.563625759069724	SCGB2A2
ENST00000338492	47	35	3933	1224	4432.69375303698	1960.56791450867	4115.94022878995	2166.04652178541	0.434083396898042	0.605221308830894	0.71483684883239	5.50887617213564e-05	0.00219230677454576	0.0182802379410273	0.507751889049974	0.118111314148232	0.771040217672671	DPYSL4
ENST00000325814	11	0	2466	954	3711.18255012787	1876.13063548757	3414.7129075203	1752.71076496589	5.25547445255474	6.5608789682556	6.64610230399294	0.0391240179027015	0.18341694593327	0.0183661907832746	0.509324396162374	0.0174942149242727	0.550510503357358	C17orf96
ENST00000389805	27	3	3042	927	3433.93866049134	1447.52598384788	3324.38371962436	1437.54195861259	2.30695266272189	3.09536252886216	3.16885926505843	0.0838062689470472	0.286618760622683	0.018428083924955	0.509599021648139	0.0160110739832172	0.546268252762476	SQSTM1
ENST00000222673	79	52	7108	2108	6861.13911535876	2973.84449972883	6676.41164700103	2978.58851140892	0.460920992556885	0.66492851858923	0.683863300823084	4.56476767384294e-06	0.000322131572430542	0.0184348033176861	0.509599021648139	0.0284010566536005	0.618056266346699	OGDH
ENST00000406438	7	9	6574	1868	5575.29146402361	2323.01730867348	5549.01436159963	2327.87540646511	0.298904776391847	0.391664054976221	0.393658058591838	0.00100870307678422	0.0164269093930338	0.0184686646406025	0.509712424712336	0.0192643229362181	0.56401160218995	SMCR8
ENST00000375654	19	17	4444	1334	3864.34480958802	1605.37267839749	3953.94913427918	1598.19028240487	0.372412241224122	0.494067161770176	0.482212190260824	0.000589480665377032	0.0116553352516461	0.0185299469849036	0.509712424712336	0.0145541833664095	0.546268252762476	HSPA1L
ENST00000241125	14	17	2962	962	3598.48203313532	1912.82951515698	3285.59344674711	1880.55260241845	0.30816265286218	0.4689955215932	0.500726891513549	8.6856840543794e-05	0.00307358003517958	0.018544212051599	0.509712424712336	0.0328831862470342	0.646491634483027	GJA3
ENST00000327569	96	47	7967	2230	5995.80229542971	1936.41076185607	6522.56236828257	1979.01838643144	0.580642546336973	0.666755485680517	0.627655706103539	0.00146438079490522	0.0211670696082886	0.0185848882631579	0.509712424712336	0.00666113508488971	0.469174832425593	ATP11C
ENST00000269346	28	26	3658	1157	3695.23218710003	1827.10131358878	3457.8871874938	1825.91047969659	0.365044650993257	0.549798248423209	0.584636392102122	3.35021966826546e-05	0.00146130184525348	0.0186520402433035	0.509712424712336	0.0357111055973204	0.659515737414342	TTYH2
ENST00000070846	88	57	6085	1853	5703.03610203609	2482.90150845421	5615.20208988254	2430.29357372832	0.479270676904769	0.677794958487909	0.673912664672713	5.48950882464691e-06	0.000364643106785792	0.0186694255470339	0.509712424712336	0.016966480294257	0.54746858347268	PKP2
ENST00000262288	10	11	3160	917	2667.99194758896	1094.01966451654	2701.64229124882	1093.64007713375	0.325158227848101	0.425044654684083	0.420671379120112	0.00103644390134885	0.0168470656623746	0.0187141068100468	0.509712424712336	0.0171084810536861	0.550510503357358	SCPEP1
ENST00000379485	43	6	4705	1370	4412.31132080377	1646.89223152411	4461.18660366169	1616.54357586991	1.93153180507059	2.43567443800914	2.36876633114837	0.0842927783238421	0.28748971153279	0.0187765255213029	0.509712424712336	0.0229753253176417	0.582823139229821	KBTBD6
ENST00000332782	8	9	2579	706	2382.36520877033	903.496589371725	2486.78317151439	962.226957043988	0.318999612252811	0.403394823277517	0.409549129354294	0.00159514086055449	0.0225135327961187	0.0187909914050294	0.509712424712336	0.0213249546372429	0.577536992983676	STAC3
ENST00000433078	2	5	829	242	633.441324084847	278.528394013693	661.266766786359	290.475078364888	0.263972657820667	0.313235566538643	0.31309021459753	0.00200601469508025	0.0263223092264499	0.0188388223819365	0.509712424712336	0.0187548645784828	0.563625759069724	TMEM243
ENST00000276533	5	7	1583	433	1338.26532475632	518.546733618085	1445.59448473403	544.433524343691	0.295957043588124	0.367172985069546	0.360384788962731	0.0018783860019385	0.0252389945771303	0.0188845385790743	0.509712424712336	0.0160859106785844	0.546268252762476	GINS4
ENST00000368184	57	38	5042	1573	4192.23464680869	1717.63395722978	4408.15449704623	1763.10916212864	0.48161087887387	0.624459627850434	0.610205803048108	0.000204327391366033	0.0055948320411898	0.0188967694628447	0.509712424712336	0.013655791563965	0.546068606572166	FCRL3
ENST00000290200	21	1	2312	622	1913.06752771312	696.064828266327	1950.17852856173	738.865701274184	3.32482698961938	4.32039870047516	4.47814341084997	0.0559778211715904	0.229010382144431	0.0189153457351813	0.509712424712336	0.0159759405016658	0.546268252762476	IL10RB
ENST00000332859	1	4	746	190	715.584304169042	326.30689935249	711.136468549695	355.796172978824	0.250938337801609	0.291200127630359	0.300064105474563	0.000903702681898089	0.0153656009380517	0.0189217365431862	0.509712424712336	0.0269195405817557	0.60413088985395	SUMO3
ENST00000005284	71	47	2188	656	2116.53708540899	904.388635339972	2127.58918932855	939.777870760458	0.464312918951859	0.652875895842245	0.674196354480543	1.53936253447557e-05	0.000807351468232506	0.0189507101148164	0.509712424712336	0.0303001355226236	0.626202800800888	CACNG3
ENST00000372970	15	12	2020	617	1769.46352853022	587.134028257121	1966.21499060919	575.980666764856	0.429360243716679	0.459786204291067	0.414929388649173	0.00978909781346824	0.075629166907792	0.0189619983857342	0.509712424712336	0.00684145575506575	0.469174832425593	OSER1
ENST00000202625	84	55	4873	1490	4916.01791918672	2148.75083832874	4659.70128205173	2275.24270670109	0.47650684529917	0.673494756567535	0.750278354748413	6.90068830581745e-06	0.000420885970798244	0.018988079592795	0.509712424712336	0.089607927104254	0.753325460570165	TGM6
ENST00000394520	9	9	3385	890	2633.55370822214	916.214750847132	2744.77278025629	904.058688577661	0.336632200886263	0.413110483825707	0.396437222626465	0.00229362900853754	0.0286044537271635	0.0190133877082424	0.509712424712336	0.0131826054491494	0.542298650704344	RNF14
ENST00000263285	73	46	4532	1372	3813.57730397769	1550.8195866167	3849.13546987309	1584.93121095728	0.491483728005108	0.652893471835305	0.660823238711692	6.83486687423889e-05	0.00256270602455264	0.0190188280739198	0.509712424712336	0.0227662488583312	0.582538422701787	LY9
ENST00000200181	104	68	12473	3934	13811.7342066395	6278.63516804547	12821.6757647821	6139.20679546104	0.489880170153038	0.699667400541109	0.736184470736504	1.76281768283155e-06	0.000161918068645268	0.0190999306207559	0.509712424712336	0.0448707583930838	0.681445879109071	ITGB4
ENST00000216487	63	47	6705	2169	7120.92689827979	3395.02266798979	6778.21175433899	3268.02075540398	0.445413870246085	0.646589968022707	0.65363699850682	8.09883966482397e-06	0.000477975579857919	0.0191575001776549	0.509712424712336	0.0224348149758042	0.581856580666255	RIN3
ENST00000319914	23	22	2375	694	2252.93663301857	1086.31073547835	2194.18258453779	1168.71839796542	0.335688787185355	0.525653711149704	0.576122356306871	2.51419431645367e-05	0.00117963279280096	0.0191730536288583	0.509712424712336	0.0464444705244941	0.688536300858427	ST3GAL1
ENST00000263278	6	9	1800	639	1990.57160598007	929.505306533297	1839.46750983546	957.810103407673	0.313	0.380172379754904	0.412419794843786	0.00290966254689874	0.0333190909064394	0.0191803351246394	0.509712424712336	0.0355129412439086	0.659515737414342	HSD17B14
ENST00000409379	42	8	9315	3096	10166.0336742454	4646.13032395487	9488.48972373292	4221.16790943886	1.6621578099839	2.24389388623789	2.18718266210938	0.143775718268441	0.391241220717377	0.0191851417648025	0.509712424712336	0.0234841826317868	0.585220700831777	TONSL
ENST00000219070	68	45	4635	1314	4547.56586554599	1926.03549362194	4384.72838852774	1942.22734591284	0.440818910932883	0.647828556689459	0.676538796652305	5.50325426139848e-06	0.000364643106785792	0.0191964576283528	0.509712424712336	0.0354560977803541	0.659515737414342	MMP2
ENST00000514667	55	7	11662	3206	9157.99584750717	2890.24918383124	10074.9246759442	2855.5828818435	2.01500600240096	2.29473926061001	2.07361330919421	0.0492024532263405	0.211554311978804	0.0192022998710753	0.509712424712336	0.0404743004827997	0.675947032483092	no_symbol
ENST00000429927	22	15	3515	931	2566.05266165026	814.188195448663	2780.92949082524	787.173995526695	0.426689189189189	0.498776614846221	0.451709524160936	0.00338745286411242	0.0368922093607224	0.0192545527555253	0.510319138680793	0.00671312510071812	0.469174832425593	CDKL2
ENST00000284727	0	2	962	325	826.205406529569	302.039349691438	808.080881247255	308.69026456877	0.333333333333333	0.333333333333333	0.333333333333333	0.0149699585570134	0.0991617138704055	0.0193362616096139	0.511108484568869	0.0221298743714454	0.581856580666255	ATP5G3
ENST00000399206	6	7	754	218	672.390853297974	230.793325667886	689.783767979553	271.374079610482	0.34184350132626	0.382432107236305	0.420064292834874	0.00661069460205743	0.0587016154944844	0.0193432185692251	0.511108484568869	0.0402187656473926	0.674076576924574	C14orf182
ENST00000250351	5	8	1724	571	1813.43660579719	831.754992477117	1640.3709823123	824.170983057557	0.295114720288734	0.365923496310867	0.390238682436399	0.00223331212213061	0.028033476818646	0.0194371522222378	0.51269709635052	0.0317692649809645	0.638976556479672	KLK12
ENST00000398721	0	2	451	107	323.353373899553	118.517176963719	342.717267099245	127.094689022242	0.333333333333333	0.333333333333333	0.333333333333333	0.00369099314836205	0.0391899945293977	0.0194939865305696	0.51269709635052	0.020216509251997	0.57029539001157	DEFB133
ENST00000281806	66	41	2388	681	1794.07022002761	703.327681033503	1796.0294966283	790.739716262794	0.471943048576214	0.639855206255353	0.715663964413869	5.94546001459271e-05	0.00230262545231947	0.0195185689905476	0.51269709635052	0.0818730794147927	0.736270938291801	MCHR2
ENST00000257575	10	13	3044	961	3093.48179774645	1560.98753565304	2964.83698486562	1640.26270311618	0.296930730242163	0.431860980537066	0.46659910609615	0.000259422024390687	0.00657454940645596	0.0195558057363982	0.51269709635052	0.0363094462126493	0.664391349749861	RNFT2
ENST00000261383	449	224	29005	8048	24234.7715332807	9991.67971637203	25261.1674815927	10646.62704452	0.558150050757532	0.82718593140076	0.845495665141247	3.46023093925423e-13	4.62073916195795e-10	0.0195806870535141	0.51269709635052	0.0390057087115522	0.66885987352445	DNAH3
ENST00000424127	43	28	4085	1207	3711.07316633732	1381.07263265238	3805.6072374346	1333.0094142516	0.472595281306715	0.586290082291693	0.553856166627562	0.000839902882919063	0.0146773703904104	0.019594201587028	0.51269709635052	0.0094752623432918	0.503263162183899	GAB3
ENST00000377617	57	37	8983	2843	9225.48504586962	3676.62912796861	9124.23799294899	3448.2704052244	0.501045835115452	0.624110232208382	0.593202099523216	0.000508605704078941	0.0107152852218573	0.0196100732705499	0.51269709635052	0.00949884285609291	0.503263162183899	ATXN2
ENST00000341083	35	24	3231	990	2804.13297206002	1046.86192604306	2941.05444318519	1032.65245782338	0.468969359331476	0.562659485503498	0.531562964535607	0.00179400879209292	0.0243122502972155	0.0198253282269349	0.517545410555774	0.0100821413146015	0.506929405844083	BEND7
ENST00000435962	41	23	3447	972	2608.68825442541	804.976801716097	2862.29880167237	804.744075699434	0.523389904264578	0.568816164349578	0.521969816189918	0.007089705989569	0.061631094631406	0.0198779228305374	0.517568183038249	0.00683839636222733	0.469174832425593	TC2N
ENST00000373451	35	25	5867	1657	5219.8957818888	2044.86779834458	5503.90703499978	2062.16888665716	0.41865191226023	0.565810506072851	0.542829900888365	0.000240834243006157	0.00625880607572888	0.0198858282307899	0.517568183038249	0.0121771377277805	0.532481387794129	CMTR1
ENST00000356467	3	6	1598	526	1503.01401068932	670.2405249049	1356.2002353337	633.424318899509	0.283926336492044	0.333970424038879	0.343024904349863	0.00358824929627828	0.0383099678864643	0.0199538348209251	0.517752961218028	0.0248931645971404	0.592110438132971	FAM168A
ENST00000394576	66	47	6342	2055	6635.40895491747	3042.0498184723	6585.63465954705	3058.52681812312	0.466374960580259	0.651211736355433	0.659416338970111	2.30622971966928e-05	0.00109989417399612	0.0200171637073258	0.517752961218028	0.024028559647914	0.587802100047225	PCDHGA2
ENST00000246949	6	9	1947	600	1952.0762059362	918.690103150322	1844.15579651984	971.602929748048	0.284899845916795	0.382373229187451	0.416113074041224	0.000880865638878834	0.0150806977228171	0.0200944720597697	0.517752961218028	0.0378011085564563	0.665384673415354	DNASE1
ENST00000262794	96	57	8430	2478	7548.57052703649	3046.08885478599	7618.76509437965	3168.77535552894	0.503779604859492	0.685156214887005	0.705656035623619	1.77384061424838e-05	0.000902180418579006	0.0201248188872272	0.517752961218028	0.0323467212014881	0.642915886726872	MOV10L1
ENST00000332990	25	18	1962	567	1492.48904810764	531.661987298534	1510.341626694	519.368410508362	0.432882665379044	0.521348751332935	0.5050984085923	0.00223801526357002	0.0280722145777281	0.0201426452296071	0.517752961218028	0.0144718350464753	0.546268252762476	YIPF7
ENST00000317620	51	40	5640	1875	5556.98927743123	2681.36169124649	5110.97592590414	2672.46400013409	0.437921639854696	0.624598770702021	0.674810933838207	2.79133378031403e-05	0.0012785634413259	0.020193028826229	0.517752961218028	0.0532563627019951	0.689533147598692	PROM2
ENST00000217958	0	2	1577	466	1261.57186330423	467.674570351354	1259.17152683927	452.692062701694	0.333333333333333	0.333333333333333	0.333333333333333	0.0092794283285721	0.0732148615296486	0.0201935500956081	0.517752961218028	0.0183435573820012	0.562622184013322	PSMD10
ENST00000470747	0	2	812	205	798.076218311178	295.88095396147	845.63193226006	306.393621294987	0.333333333333333	0.333333333333333	0.333333333333333	0.0048838572606543	0.0475245302942593	0.0201994269403205	0.517752961218028	0.0188012733748931	0.563625759069724	no_symbol
ENST00000288139	158	85	15302	4336	13743.142140231	5416.61853881408	13848.4802988395	5833.1591252714	0.532222570085078	0.735731744739362	0.785484241797253	1.24702377245351e-06	0.000128966350292382	0.0202165335115872	0.517752961218028	0.0682290349319214	0.720057722214037	CACNA1D
ENST00000296877	0	2	538	164	461.557199575516	171.242248418489	460.511325106222	172.870757131704	0.333333333333333	0.333333333333333	0.333333333333333	0.0104239201794096	0.0787191052316198	0.0202444286972713	0.517752961218028	0.0209877340082751	0.573427176295856	LEAP2
ENST00000372141	137	41	4761	1512	4755.99525801999	2145.53330239021	4727.25889524301	2111.63886365043	1.05972634800612	1.49532598171396	1.48088327783975	0.73865103781983	0.879593445891681	0.0202556134223681	0.517752961218028	0.0235108780940617	0.585220700831777	NRG3
ENST00000380067	3	6	2009	655	1840.75298721419	823.50566781765	1691.04639626309	806.384507458539	0.282585508070824	0.334589006363396	0.347223717957077	0.00337136242071649	0.0368225265215354	0.0202706736949871	0.517752961218028	0.027404520000095	0.606041359492546	SLC25A35
ENST00000370563	66	34	6439	1841	4884.23779139718	1548.83822964096	5179.09941711328	1547.94889710482	0.567723470814013	0.626549352790982	0.592180873715699	0.00466185976963473	0.0461928570781158	0.0202806459463283	0.517752961218028	0.00903134867572962	0.501200939776628	CLCA4
ENST00000432825	43	30	6625	1988	6354.15311346044	2570.09455038481	6052.22156455197	2628.82651676606	0.448491783323189	0.593303698222888	0.634753651042231	0.000259301867374771	0.00657454940645596	0.0203302477966202	0.518129584258865	0.0443496603996236	0.681445879109071	FBXO10
ENST00000378981	53	31	2426	706	2241.53289920456	780.584984441613	2367.33690754912	816.48789348095	0.513241962077494	0.608017747169897	0.602486003318959	0.00163043758568208	0.0228630020092415	0.0203839051060806	0.518129584258865	0.0181132490733823	0.558518657040704	MAGEB1
ENST00000398112	27	20	1638	549	1632.07837020468	617.70791974096	1543.40793622751	595.899736085647	0.47854526425955	0.534235322492052	0.54402494625099	0.00579717075473715	0.0535200268525167	0.0203906686911261	0.518129584258865	0.0245864530633262	0.592110438132971	C3orf56
ENST00000227163	21	2	1923	525	2104.62113874597	948.22114170887	2001.19238086081	937.571384762078	2.24440977639106	3.48713040861931	3.61287794688592	0.136274330521095	0.379146142497509	0.020456687165256	0.518129584258865	0.0169442995363151	0.54746858347268	SPI1
ENST00000263253	89	16	16889	4846	14775.3960900478	4934.76134792647	14765.6033531721	4610.36866986985	1.56099863120096	1.80733347793308	1.69347640476268	0.0822978793609214	0.284543155886396	0.0204695490179576	0.518129584258865	0.0394999679247202	0.672419382180275	EP300
ENST00000264234	10	10	1849	500	1482.75247071878	548.267489881744	1465.87203921691	560.380863677228	0.336742219381484	0.427057571956618	0.438440891208405	0.00170564319231901	0.0235775728234481	0.0204744755070035	0.518129584258865	0.0254842993160513	0.595410507294531	UPK1B
ENST00000335793	24	22	2428	785	2753.22765808829	1290.27860845577	2697.4812336497	1192.90391602778	0.380846644223193	0.53249618658788	0.504934410463231	0.000221940359739114	0.00591840959304305	0.0205655965991783	0.519222516068687	0.0115838537749956	0.528623501391443	CDC42EP4
ENST00000519560	157	96	10546	3170	10585.3226704622	4800.78826939313	9961.52086891871	4890.00211277607	0.496827839157271	0.744377408870493	0.804841136671887	2.18303089201705e-08	4.92174237472935e-06	0.0206259207716137	0.519222516068687	0.0893820883861544	0.753325460570165	SLIT3
ENST00000221573	1	4	2200	815	2594.1488943356	1209.51020464128	2522.12019174718	1105.64545960487	0.274090909090909	0.293249096632987	0.287675873911381	0.00765641792626852	0.0649336680857374	0.020644145230291	0.519222516068687	0.0161424599944315	0.546268252762476	SNAPC2
ENST00000379504	21	18	3483	1089	3402.3977128466	1409.47001017414	3495.44619906032	1458.10096777185	0.398204814361485	0.510495534275401	0.513684385482376	0.00105883579464192	0.0170396330037724	0.0206737961071766	0.519222516068687	0.0219719777654589	0.581856580666255	TOM1L2
ENST00000394456	17	16	3667	995	3987.69616385793	1711.04552465731	4046.12731238196	1774.03858529299	0.330162498596384	0.487904746823761	0.497277005619514	0.000141550094567962	0.00430351951260916	0.020694156749656	0.519222516068687	0.0246546219798988	0.592110438132971	GTF2F1
ENST00000543196	46	33	4340	1267	4021.33427231795	1712.0522431248	3866.07328221471	1800.04829422789	0.42438330170778	0.605416100365655	0.659342777162388	4.59629809447488e-05	0.00190433734892802	0.0207063393905142	0.519222516068687	0.0561657402731183	0.694826185189068	GALNT6
ENST00000358204	22	1	3054	744	2410.48431779989	816.572378622185	2423.22492523458	834.963195907301	3.17976424361493	4.22634499155025	4.29023633313412	0.06551608852185	0.249969076206443	0.020794156353922	0.519222516068687	0.0194118733734574	0.565419667387952	TES
ENST00000322347	14	0	1024	335	1062.49322889316	405.100256678878	1065.8976912624	346.301506581583	5.580078125	6.33782563434537	5.54848634337518	0.0323457400861924	0.161775294697868	0.0208674858112583	0.519222516068687	0.0329478611058676	0.647030394567718	COX5A
ENST00000377741	23	3	2367	864	2942.51026728144	1436.85993138262	2497.68747338628	1488.93111278854	2.34885931558935	3.05778785967779	3.6777122297158	0.0798791951128476	0.279464495598354	0.0208841158140039	0.519222516068687	0.00651582856556435	0.469174832425593	GPR20
ENST00000311234	45	5	6233	1759	4891.27929575757	1539.54717263836	5266.37291334816	1507.38659143233	2.28322370180224	2.52731775539157	2.31338123127484	0.0403964969709818	0.18678966145612	0.0208886253847518	0.519222516068687	0.0372462991604661	0.66453828717954	INTS6
ENST00000338821	89	60	7214	2218	7225.08387420394	3319.33259989184	7158.04414876231	3469.22820663078	0.464979297995246	0.686691637474608	0.72352247408374	1.42225843046805e-06	0.000142719111866621	0.0208902836586595	0.519222516068687	0.0471868043410523	0.689533147598692	ATP9A
ENST00000338056	53	8	3326	940	2669.0062367805	942.528517378955	2842.09887997099	968.647689745798	1.77543929979288	2.19070374636441	2.11816957680747	0.0927968388808508	0.302753828786238	0.020948029479436	0.519222516068687	0.0273071017641194	0.606041359492546	RUNDC3B
ENST00000377957	1	3	1125	279	808.554233915409	269.621364182029	897.026643858336	260.198554386539	0.312	0.33336526879477	0.322516952581074	0.00572596968401244	0.0530431343193468	0.0209520125651579	0.519222516068687	0.0118757583837939	0.528623501391443	FBXO48
ENST00000518868	35	27	4248	1350	3910.46536314992	1683.87286873141	3800.75639273458	1770.44371582762	0.43296004842615	0.57397275125374	0.617981186327789	0.000347754254083098	0.00807087413219597	0.0209627042931797	0.519222516068687	0.0465466224694439	0.688874139871736	C14orf159
ENST00000344791	10	11	2062	620	1827.47354564277	761.892264716378	1707.63904375932	784.295681543412	0.333899127061106	0.430758455908045	0.466072142807186	0.00146780921527311	0.0211989750225801	0.0209663009080731	0.519222516068687	0.0391067264762279	0.66885987352445	LYSMD4
ENST00000382280	14	14	1428	453	1307.25358700997	560.670748516539	1246.33633768386	570.034389176995	0.362745098039216	0.466965968818396	0.493543489943682	0.00133984277220937	0.019863083283992	0.0210413318431175	0.519798843918136	0.0337655246665288	0.652750009143586	ZG16B
ENST00000253237	19	18	3053	970	3457.12645460775	1560.05757984639	3299.35198167703	1469.00011614054	0.370351854086576	0.503890044707886	0.497870560510609	0.000484434463786691	0.0103207843123112	0.0210635855139122	0.519798843918136	0.0187450511988814	0.563625759069724	GRWD1
ENST00000395571	27	16	6177	1689	4730.99528048717	1374.95275198969	5108.80879022705	1344.91348335271	0.493100591377882	0.52040684518065	0.476932554333903	0.0119674064018295	0.0858133726293928	0.0210926177539975	0.519798843918136	0.00821929492987424	0.484558505926322	ZHX1
ENST00000424834	31	24	8885	2617	8744.04958368436	3652.06821421756	8472.76185554722	3553.09383711845	0.405231288688801	0.557902436655858	0.560000022795675	0.000220482492703899	0.00588857857436876	0.0211093424517446	0.519798843918136	0.0219953466663035	0.581856580666255	SPATA13
ENST00000405872	6	7	1837	503	1395.27684866919	486.509819708155	1592.25475711677	486.086259911239	0.330362003266195	0.386512519991384	0.353961284809459	0.00451962301514267	0.0453529800825878	0.0211554364165144	0.520196000270099	0.00947734236627106	0.503263162183899	KCTD4
ENST00000356232	7	7	2852	793	2340.48201549056	730.363473367517	2405.67669841963	735.490717502148	0.368294179523142	0.398049754267234	0.392514906819005	0.0104248400303856	0.0787191052316198	0.0212264491719508	0.520787132610643	0.0188215524149725	0.563625759069724	UBA5
ENST00000373764	15	12	1166	292	1112.62621754969	374.797368840884	1089.8146610981	451.907327757843	0.365879403615253	0.46560572315903	0.55538198433297	0.00152316757539226	0.0217452213065868	0.0212473202824572	0.520787132610643	0.0840906808675436	0.740270902566205	MORN5
ENST00000379999	54	37	7648	2207	6880.17252047997	2897.55638585294	6755.51939004825	2969.29214605237	0.436392039198415	0.624786266050841	0.650919195140807	2.92293379978739e-05	0.00131456297316863	0.0212694744827734	0.520787132610643	0.0359536905500689	0.661182275369911	FBXO18
ENST00000237889	3	4	713	178	528.922796659655	144.295407568256	546.715040928015	143.21120750753	0.349789621318373	0.363685976644836	0.357169124812558	0.0139212330957086	0.0945510980209314	0.0213181243393625	0.521243152861032	0.0176150522157131	0.550986137774376	NDUFB3
ENST00000293677	19	2	4995	1818	5844.44394922395	2900.92147979394	5335.35775134377	2691.32044379428	2.63843843843844	3.47691771278507	3.52806370976794	0.0754167750740676	0.27057705696218	0.0213586527227501	0.521499593905685	0.0197940265038037	0.57029539001157	RAVER1
ENST00000335183	5	6	1483	434	1144.54289709325	374.732216006284	1297.23637305848	349.057979817441	0.351892881225316	0.376719822233947	0.335055830481969	0.0114529729420171	0.0832594682887007	0.0215044694885884	0.523652794526942	0.00682015015453471	0.469174832425593	CDKN3
ENST00000219301	20	18	2770	794	2369.9118826258	1027.38438603992	2399.22188676042	1113.69783352776	0.354360630818925	0.508959620673902	0.541253959163948	0.00020167837502855	0.00553977308622726	0.021523083738667	0.523652794526942	0.0379566302449685	0.665384673415354	PRSS54
ENST00000323040	33	29	2478	789	2839.64982515698	1401.4431256828	2577.28332337281	1419.39939195825	0.383575464083939	0.576212749166185	0.639141517864167	3.15268465636371e-05	0.00139618891924679	0.0215413389405331	0.523652794526942	0.063933934913602	0.714389479350435	GPR4
ENST00000326652	8	11	1584	522	1639.68113558186	810.999930185133	1452.10211415721	886.874394930073	0.303030303030303	0.413072212674383	0.490501390493835	0.000830520801229754	0.0146077417521262	0.0215893924390425	0.523652794526942	0.0726862898324217	0.730811505168512	TMEM150B
ENST00000301030	160	97	18664	5312	19625.6584882584	8862.38485302593	20142.0305454331	8988.391361038	0.474876877454797	0.74746340817698	0.738776339428666	1.77466780683294e-09	7.33529360157616e-07	0.0216007775651447	0.523652794526942	0.0168269838077619	0.546268252762476	ANKRD11
ENST00000239926	30	2	3492	999	2807.42128284343	859.916979574682	2969.83354643485	830.486811723796	3.19415807560137	3.39634701364474	3.12974194930024	0.029589119532222	0.152863798757721	0.0216608853138922	0.523652794526942	0.032690765630963	0.644899649265361	MYOT
ENST00000367618	106	20	7261	1856	5233.61135407909	1715.96585085773	5886.58138732042	1720.73625051803	1.33785192909281	1.70260282991738	1.52311399155239	0.211236838627138	0.485511918253292	0.0217005431101465	0.523652794526942	0.0702788513250703	0.725351283592878	AXDND1
ENST00000360962	23	2	4679	1423	4273.5756388959	1727.53593150843	4230.27540966758	1688.987917111	2.66495689962243	3.43248104023724	3.39434144995031	0.0700699529665049	0.260139945145108	0.0217028011546409	0.523652794526942	0.0229918358075038	0.582823139229821	C11orf80
ENST00000419960	0	2	1397	448	1260.90080784366	478.682706641869	1254.90552833053	464.226684574089	0.333333333333333	0.333333333333333	0.333333333333333	0.0125135979508326	0.0881997809283208	0.021718318667016	0.523652794526942	0.0200626564076973	0.57029539001157	no_symbol
ENST00000338513	7	9	1901	565	1801.45447743945	770.963707428966	1756.76835588942	861.217042442276	0.308048395581273	0.399577148331474	0.44315960194102	0.00150825103580442	0.0216033316679577	0.0217606316096133	0.523844281404967	0.0467836958410264	0.688986539704286	GJB5
ENST00000356260	16	13	4929	1263	3696.14901924551	1306.42934639798	4088.89332069166	1271.98126773084	0.36427267194157	0.475379305664362	0.426950900673584	0.00109480156398382	0.0174364726153754	0.0217866112427642	0.523844281404967	0.00756124631399976	0.480817714326138	SDAD1
ENST00000374632	89	59	6859	2033	7177.2108596116	3245.4268915976	6798.23684166257	3312.60541997518	0.456325023084026	0.687407708467913	0.739456730336788	8.42859486631748e-07	9.62634255784681e-05	0.0218673010448434	0.524352812656825	0.0656465622724547	0.714389479350435	EPHB2
ENST00000309035	48	35	6613	2261	7441.81492025025	3277.33004823064	7106.01429597137	3169.97461426386	0.483647529277349	0.614969671753812	0.622574332214024	0.000483990650932487	0.0103207843123112	0.021868170297439	0.524352812656825	0.0255518910100475	0.595410507294531	CTBP2
ENST00000301149	25	3	2420	730	2137.28473553588	945.879152275	2005.97441676937	970.350292838922	2.1353305785124	3.01600707590629	3.27331339798963	0.118145231682353	0.347869829598212	0.0219752221490373	0.526192905527293	0.0134808791479976	0.546068606572166	GPD1
ENST00000274473	103	52	8053	2216	7503.03868013796	2572.19094935606	7084.71678586191	2606.21130401271	0.553645775979419	0.685102819175775	0.73377317290267	0.000292002499433695	0.00714973679854577	0.0220487468898214	0.527226234169834	0.0616773313362794	0.708147137564689	MEGF10
ENST00000571088	13	15	5814	1746	5589.92291302536	2778.55487870032	5543.3609481768	2858.03501151283	0.306501547987616	0.466365290106867	0.481407133878397	0.000129977501509965	0.00404572895411079	0.0220999796096885	0.527353238858251	0.0289741936824353	0.622095069135183	no_symbol
ENST00000377462	4	6	3317	1021	2719.75773346683	1038.77707310954	2659.68885747729	1015.64493410621	0.318747577415048	0.361107059610979	0.36106632628977	0.00656573278453726	0.0584218970474459	0.0221148132424428	0.527353238858251	0.0220939054823241	0.581856580666255	IRG1
ENST00000265709	197	115	12983	4099	13263.9670535856	5926.21497141424	12884.4639946396	6071.36848088915	0.544801291875051	0.767394275168857	0.808875829885302	1.03637023211553e-07	1.72994107976207e-05	0.0222934273711126	0.528832253740299	0.0674800870861578	0.716949025654976	ANK1
ENST00000361956	43	30	3021	903	2921.92700060323	1191.38436913799	2817.30288690664	1144.86075666007	0.446871896722939	0.597831884435227	0.595929322528293	0.000241818455404007	0.00626287916967139	0.0223034420317426	0.528832253740299	0.0214571626972103	0.579411246606264	SMOC1
ENST00000220763	50	8	3276	981	2631.64039542475	980.025300438231	2709.28720925558	985.21268901716	1.77472527472527	2.18000510282074	2.13134868842467	0.094313843924201	0.306034607125898	0.0223064046769243	0.528832253740299	0.0266154798581304	0.600838400958573	CPQ
ENST00000355703	58	42	13684	4631	14846.8744562403	6794.3155508353	13891.2158607178	6578.14227366135	0.479735287519629	0.640518770794628	0.661993499391813	0.000120267104883528	0.00384500357417689	0.0223118619070507	0.528832253740299	0.0346789028329289	0.656481292551422	PCNXL3
ENST00000397944	54	7	11798	3214	9136.24610267919	2879.13046677379	9911.68334017331	2815.87761103151	1.9638286150195	2.25214614211454	2.04265346229577	0.0585577474749605	0.234934711385559	0.022329149884311	0.528832253740299	0.0451026103166084	0.681445879109071	ADGB
ENST00000337672	2	5	1327	428	1326.99242526773	606.672174018571	1243.12051416807	582.838741460246	0.274177342376287	0.31905944160311	0.32295045272965	0.00375167631503912	0.0396403535173945	0.0223800263841777	0.529315065435048	0.0249381963559476	0.592110438132971	MED19
ENST00000447411	74	14	3816	1116	2886.42796508652	1049.28458725765	2992.59552883628	1066.02850259334	1.50943396226415	1.86004959292858	1.82402876102635	0.131991577926141	0.372362057128855	0.022554089126678	0.532038825488837	0.0272680869851653	0.606041359492546	SLC38A4
ENST00000266643	2	5	2333	790	2844.98214675703	1303.22542542068	2586.84225524582	1336.98392162876	0.279539934276325	0.319359531764399	0.33894671439893	0.00498914118596608	0.0483053491290414	0.0225718542532025	0.532038825488837	0.0370455463851376	0.66453828717954	MARCH9
ENST00000332981	29	22	4806	1350	4498.78196693834	1810.49153352465	4563.20875203234	1992.19937634513	0.397655105031754	0.55090309040816	0.593946954715733	0.000251950793809153	0.00644162854274949	0.0226085630605054	0.532038825488837	0.0477911305190939	0.689533147598692	PRKCH
ENST00000355619	19	13	3020	841	2385.16177582735	734.011813752055	2571.79009153664	714.716738336403	0.449361400189215	0.489076925593787	0.448587158167714	0.00981129867516486	0.0756840856693582	0.0226447275932567	0.532038825488837	0.00963406821731913	0.503757301965844	FBXL3
ENST00000250617	91	18	5467	1526	4233.61880851079	1495.39461792657	4608.04062629957	1570.76838069725	1.38951411820204	1.74436470231487	1.68524605296099	0.179687869773196	0.444736444149226	0.0226484269606135	0.532038825488837	0.0326843366726241	0.644899649265361	ARHGEF6
ENST00000263431	82	53	4820	1462	5294.69835648548	2297.30165633193	5049.76434401089	2385.67082831873	0.47911479944675	0.677384212631242	0.735915427581805	1.1046429998637e-05	0.000626686355478228	0.022829755588568	0.53401725914248	0.0741533718169812	0.730981096298387	PRKCG
ENST00000264938	32	30	5639	1876	6472.14627201195	3429.23346771007	6176.01776699119	3641.58103174107	0.375672877254604	0.579194699347765	0.640911007144402	2.03057668366887e-05	0.000998606550382198	0.0228458752863001	0.53401725914248	0.0656070030618616	0.714389479350435	SLC9A3
ENST00000302386	0	2	833	229	798.676399733269	308.385699796488	861.134517573961	321.370005546741	0.333333333333333	0.333333333333333	0.333333333333333	0.00699166434546388	0.0609181171413082	0.0228519540170716	0.53401725914248	0.0206138564786267	0.571729456642324	GABARAP
ENST00000306268	49	37	2624	787	2668.35862593468	1233.46962345836	2571.66254461369	1270.7438647601	0.413059611681643	0.62238507501265	0.663487558534961	1.1251883644287e-05	0.000634197078132539	0.0228556926003953	0.53401725914248	0.0498074815601332	0.689533147598692	FOXI1
ENST00000394427	34	5	3020	868	2530.32749122443	1054.46696192975	2536.47486866442	1085.912012375	1.7953642384106	2.52814469865735	2.59267193858109	0.15404932516411	0.407442512614192	0.0229455787160882	0.534218424952757	0.0193541105338474	0.564760598463593	QRFPR
ENST00000254624	62	32	5753	1645	4633.18627926358	1464.81529420059	5104.32436439083	1421.82860468639	0.567519449667894	0.62429538319513	0.553646406918062	0.00590809231669206	0.0541809205587819	0.0229488231442737	0.534218424952757	0.00399501401426847	0.403217693533144	EFR3A
ENST00000289547	112	77	9218	3022	8593.59321402296	4225.88813817306	8161.04636353592	4190.57527907451	0.483560592152478	0.718921184666425	0.75013237579971	3.09682733827708e-07	4.1675133792628e-05	0.0229566212566104	0.534218424952757	0.0478858160842494	0.689533147598692	NPC1L1
ENST00000322038	81	60	7192	2105	6994.01918158155	3526.26110522145	6814.58497065558	3412.65413726247	0.405042488010358	0.685881496014655	0.681372623688219	1.60975987899855e-08	3.93597626752322e-06	0.0230512511132488	0.535030457865324	0.0207222582146733	0.571729456642324	TSHZ1
ENST00000377942	64	17	7103	2536	10073.583083116	4927.30099247037	9195.252230697	4786.09663545718	1.32500351963959	1.79468772661353	1.90620979044603	0.27666650102031	0.561811961365374	0.023053155672999	0.535030457865324	0.0119989672627384	0.530429459646161	PCDH8
ENST00000258888	120	72	12881	4291	13458.5533628505	5764.45568296628	13015.1042572499	5448.92980758398	0.56130352340125	0.717772634643032	0.701910165913942	6.21884900084196e-05	0.00236752672488194	0.0230918575891794	0.53513943270232	0.0152200694418643	0.546268252762476	ALPK3
ENST00000299106	17	15	2146	653	2002.26068488222	806.464635764762	2079.08478053528	803.907066111794	0.385804986020503	0.490450607016221	0.473330412372059	0.00163680306785451	0.0229152429499631	0.0231527416986773	0.53513943270232	0.016592661316641	0.546268252762476	JAM3
ENST00000257934	87	55	14354	4735	13127.6951713037	5626.44486053458	12894.130929282	5351.00857453165	0.530338730866458	0.683707763677965	0.662582567240282	0.000121606571114828	0.00386610077142037	0.0231810375164482	0.53513943270232	0.0138379815208828	0.546068606572166	ESPL1
ENST00000444914	61	48	4361	1417	4118.05677608162	2098.31136407895	3751.77357833472	2341.02345176911	0.424907224985844	0.654732476141662	0.797196862438899	2.18950583971606e-06	0.000191004127524979	0.0232000035404648	0.53513943270232	0.228218424212798	0.82855349482296	SLC13A2
ENST00000264664	19	16	1476	405	1194.54072331854	474.05619935675	1212.69049418537	473.409801147324	0.365494978479197	0.502364303355599	0.495130298869842	0.000500119712113104	0.0105879002466872	0.023211981153505	0.53513943270232	0.0202362880326686	0.57029539001157	FGF10
ENST00000361900	18	17	1664	460	1534.09736319667	684.590645275534	1415.87018909871	797.35463625274	0.331997863247863	0.501805358012044	0.618710739125249	0.000110827881939187	0.00363907139996712	0.0232638714651752	0.535624414635864	0.122130770173518	0.775206643587667	SCAMP5
ENST00000341640	43	29	2288	808	2225.40426665483	875.934170515465	2090.79141251859	797.915516477701	0.53951048951049	0.597503027450413	0.580340987996351	0.00615022882687808	0.0558942491219311	0.0233154278561194	0.536030753945515	0.0163166927285876	0.546268252762476	PAX4
ENST00000460241	9	11	2638	836	2731.44126176491	1253.39949459985	2538.00933005265	1250.89275827057	0.321013393985342	0.427492160436384	0.452981134700346	0.00121049147938302	0.0186626395045197	0.023343274768595	0.536030753945515	0.0365491785144653	0.664391349749861	PRSS50
ENST00000556143	37	26	5414	1588	5118.24064944088	2029.27807404263	5135.39415915397	2026.70541947497	0.438985346632188	0.580360951713471	0.577859604934163	0.000425531329650897	0.00945867334537717	0.0233878558692554	0.536250121378309	0.0222648064241755	0.581856580666255	ZFYVE1
ENST00000327741	2	5	3489	1065	3986.86951119308	1842.99031507785	3669.79329818783	1889.01806843614	0.26841501862998	0.320755006729271	0.338249270457907	0.00267409213850172	0.0316875355115289	0.0234759092065267	0.536250121378309	0.0364653569163505	0.664391349749861	KRT81
ENST00000377648	12	0	2107	602	2139.085457193	914.809723952403	2109.84946871217	918.803991414561	4.42857142857143	6.13196733235439	6.22579836167396	0.0640775064510595	0.24697724511332	0.0234890892607134	0.536250121378309	0.0222542283397573	0.581856580666255	PHF13
ENST00000395792	63	10	4328	1162	3215.19424958226	1083.62385882809	3333.68969636166	1053.80240744589	1.62859183330533	2.02118418209355	1.90133967618106	0.118322287775499	0.348030314432848	0.0235346235305312	0.536250121378309	0.0390208508585607	0.66885987352445	AFP
ENST00000397891	0	2	2512	701	2035.57846657957	793.844499865328	2139.53412733133	754.631562377107	0.333333333333333	0.333333333333333	0.333333333333333	0.00742608102066979	0.0635684253051418	0.0235373333937304	0.536250121378309	0.017253450519898	0.550510503357358	FAM188B2
ENST00000392173	7	7	3579	921	3050.0359967653	969.730959851691	3231.96699582126	1045.28328991103	0.350167644593462	0.403198221519391	0.407992641897242	0.00616425682999078	0.0559255134585064	0.0236362110240019	0.536250121378309	0.026033285688574	0.59791989159669	ZNF565
ENST00000266682	83	15	5125	1454	3822.2443023886	1290.0743897842	4038.45809951424	1336.11908287767	1.53423170731707	1.81337209700945	1.77877823581025	0.105002972750294	0.325967779002174	0.0236474140888985	0.536250121378309	0.0286480878710975	0.61934097813481	SLC6A15
ENST00000564406	58	10	3907	1151	3568.83374046883	1311.13278938005	3582.15459195882	1241.78877713012	1.6442515764246	2.02802528053103	1.9187513528926	0.11334101812126	0.340238643365913	0.023668697649736	0.536250121378309	0.0373846135446007	0.665384673415354	DET1
ENST00000382254	139	32	5537	1618	4602.58845602958	1644.78600101869	4904.53547797491	1671.14240363817	1.26115224851002	1.53555123367321	1.4655162933022	0.222786717540255	0.501175723687703	0.0237712783528899	0.536250121378309	0.0441637957474206	0.681445879109071	CDH12
ENST00000342788	257	65	9190	2591	7629.16483226261	2637.61003045139	7955.00364773564	2549.75075176778	1.11299666963432	1.36139239855609	1.26324332462055	0.433792336678704	0.694735188776239	0.023782587251566	0.536250121378309	0.0872305030304657	0.750551738572605	ERBB4
ENST00000285039	126	74	13038	3603	11455.4769970812	4839.30060578132	11558.0264928627	4970.16428609506	0.477594723117043	0.723039705209782	0.735764278252512	1.36274455460467e-07	2.15065867890337e-05	0.0238307384952296	0.536250121378309	0.0326020968166999	0.644899649265361	MYO5B
ENST00000493960	68	11	10701	2916	8347.77174178537	2770.86844674494	9054.70840668756	2741.11813520808	1.62748808522568	1.96426495803176	1.7987947340237	0.104610906470685	0.325572846240784	0.0238429048365099	0.536250121378309	0.0499851459858496	0.689533147598692	FAM208A
ENST00000419348	7	9	1895	598	1801.84650927773	783.010726062943	1819.80998543638	725.9331822025	0.32089709762533	0.404192119263127	0.379234223137806	0.00250907712755105	0.0304811609057286	0.0238494081672767	0.536250121378309	0.0140042427563104	0.546068606572166	HTATIP2
ENST00000374940	10	11	1775	529	1442.19389727959	612.954750236275	1452.58513438843	658.434675939552	0.33169014084507	0.437512910823163	0.461070617223391	0.00134741524719738	0.0198904155538661	0.0238621836877816	0.536250121378309	0.0360707898350578	0.662633768821802	HLA-DQA2
ENST00000235345	17	16	2439	765	2003.73603700157	875.119333427794	2007.24022829987	902.110703846291	0.37247666594313	0.495567350587602	0.508251899333574	0.000913595191548984	0.0154581018765013	0.0238945415832727	0.536250121378309	0.0299521201690923	0.624659268083856	SLC35D1
ENST00000220592	62	44	5972	1768	6204.08296033121	2830.96455556548	5941.98569603839	2898.84029227756	0.43011088784699	0.650911438545408	0.694380981993336	4.69610125126176e-06	0.00032925359816135	0.0238993881985659	0.536250121378309	0.0558165113371808	0.694107906026833	AGO2
ENST00000419127	57	34	5032	1430	4162.67975740199	1529.50601798181	4257.99166534707	1497.19901171981	0.491380876674994	0.626962356022417	0.601211237431532	0.000464214253064346	0.0100233326283545	0.0239498814839671	0.536250121378309	0.0136069427870098	0.546068606572166	TMPRSS7
ENST00000290472	47	37	5592	1779	5321.66426637648	2563.23422999448	5148.73640097607	2521.77660449461	0.419796137339056	0.622053487798579	0.632103159733152	1.99892168205582e-05	0.00098634543915659	0.0239521601543844	0.536250121378309	0.0292907606845114	0.624322354606561	PLA2G4D
ENST00000225941	15	16	2444	859	2604.01309826497	1259.69702113885	2488.46974979533	1157.98033390952	0.368946760373544	0.485663690981491	0.469416165120361	0.00115390636002668	0.0180649181635425	0.0239521909954489	0.536250121378309	0.0175556940076232	0.550510503357358	ABI3
ENST00000231137	52	13	5359	1787	5612.18711111795	2787.27531966849	5589.15771728027	2706.62562577539	1.30998587156452	1.91611704967205	1.87012193530615	0.351251185656622	0.630818581185911	0.0239863567282615	0.536250121378309	0.0299120035985551	0.624659268083856	PCDHB7
ENST00000375353	38	9	2179	764	2328.39480735997	1244.53976262416	2122.40856198864	1291.0092250967	1.43235429095916	2.13112078888976	2.41144707160945	0.28685021481454	0.573172160356861	0.0240235294341916	0.536250121378309	0.00829632008875951	0.484558505926322	TMEM255B
ENST00000380230	25	3	3580	1127	3651.59399343241	1588.29026870697	3458.22557621922	1635.83265813614	2.21752793296089	2.9684879253478	3.20641619900586	0.10093010616334	0.318456314612067	0.0240540630907785	0.536250121378309	0.0153051160576919	0.546268252762476	ANKDD1A
ENST00000356113	52	11	3475	1025	3288.42862127308	1446.57440867636	3241.94877818025	1503.11852938318	1.36151079136691	1.98955962747058	2.09246860134433	0.314248731818685	0.599819459524175	0.0240909160549817	0.536250121378309	0.0152814088023838	0.546268252762476	LIPC
ENST00000390364	23	2	796	230	656.978750566152	259.643294157925	688.045969447928	281.548876289228	2.54857621440536	3.36326175465395	3.47053852126001	0.0838935829667029	0.286657618224793	0.0240995684573609	0.536250121378309	0.0204895892124987	0.571729456642324	no_symbol
ENST00000458573	42	27	3850	1082	3224.69704705662	1197.528840273	3449.68607203096	1245.4983101993	0.457272727272727	0.592756771937631	0.577284569586245	0.00055872890551382	0.0113408023037035	0.0242828273990412	0.536250121378309	0.0177221536521593	0.551896570068407	LMOD2
ENST00000397298	3	6	1063	323	1220.85523884085	567.360849828401	1182.74212009544	571.052394654061	0.273081575057116	0.342024613488077	0.34978030591003	0.00209093625798804	0.0269791580767396	0.0243155713195297	0.536250121378309	0.0290024258962736	0.622095069135183	MRPL23
ENST00000382580	36	4	4098	1185	3316.71125509762	1136.67948015146	3583.95081276031	1091.07241118383	2.28199121522694	2.66753233176749	2.39191662244751	0.0594647075818003	0.236550715769948	0.0243285943625235	0.536250121378309	0.0461107667835965	0.686906464215313	CHEK2
ENST00000217185	13	15	3114	954	3426.58220384935	1725.32656582162	3278.52977298281	1675.51023365596	0.311416184971098	0.471603809958297	0.477732485019316	0.000168769777865164	0.00486684940820472	0.0243461420680697	0.536250121378309	0.0271731237950562	0.606041359492546	PTK6
ENST00000301067	335	104	37410	12432	36766.1675335368	14685.9323286069	36040.187597416	13134.3872543528	1.06977507923779	1.2839323370546	1.17225221370423	0.544136496465412	0.774514862230104	0.0243626240626257	0.536250121378309	0.152741187675794	0.786986303094049	KMT2D
ENST00000264951	86	13	12104	3259	9097.12031556713	2655.32464997504	10070.1219630399	2540.25806761014	1.72539184213011	1.8644443200267	1.62100686577218	0.0491826766867576	0.211554311978804	0.0243641648662682	0.536250121378309	0.0819040229837092	0.736270938291801	XRN1
ENST00000303868	98	21	20392	5474	15923.621367366	5825.44462846051	17272.8684343137	5684.1494794202	1.24122650593816	1.67509062456884	1.51135479953207	0.347746120310256	0.627859869847742	0.0243881099804983	0.536250121378309	0.0722220637620105	0.729787559318103	WDR87
ENST00000358526	100	52	6082	1613	4687.21999880192	1662.72286416864	5009.39607530915	1698.41633614898	0.519261911114144	0.68818000120989	0.658577597437652	5.99531511779033e-05	0.00230262545231947	0.0244084323719525	0.536250121378309	0.0117130284406428	0.528623501391443	AKAP4
ENST00000270879	7	8	2055	645	2011.16832168673	759.573971135555	1932.03992355873	727.017963990034	0.355231143552311	0.40486064413487	0.403785402952423	0.00748622411956521	0.0638609190692397	0.0244252068560611	0.536250121378309	0.0239096902705404	0.587802100047225	FCN3
ENST00000231721	46	33	5282	1765	5787.68299267051	2498.5378350215	5433.23171653127	2296.71920135673	0.481502104817694	0.613475322134849	0.601322947667534	0.000601036770494658	0.0118174752793125	0.0244261015964447	0.536250121378309	0.0189943297395424	0.563625759069724	SEMA3G
ENST00000524142	0	2	479	142	389.303438070487	153.7666502746	403.321317604187	143.013933117603	0.333333333333333	0.333333333333333	0.333333333333333	0.00939328820370646	0.0737528191842353	0.0244339773047375	0.536250121378309	0.017552123121352	0.550510503357358	ATOX1
ENST00000315757	80	54	8247	2454	7888.03047681675	3592.27791620463	7639.09323849764	3827.65152240741	0.451000363768643	0.680594511671827	0.746997784904674	1.73716710476129e-06	0.000161736754259583	0.0245248417995361	0.536419282569687	0.0894696614074886	0.753325460570165	ITGA11
ENST00000574002	33	23	5187	1527	4253.44923580131	1624.30114013265	4376.36148963792	1794.63437487916	0.446452670136881	0.566749709596563	0.605519143501939	0.00106797262938038	0.0171507907918996	0.0245441433296777	0.536419282569687	0.0481935268240303	0.689533147598692	ZP2
ENST00000301272	14	14	1940	607	1999.8865875149	875.443530941467	1787.78103829313	899.228318977275	0.358694158075601	0.475230149205956	0.536119998144041	0.00115403192646133	0.0180649181635425	0.0245519625365601	0.536419282569687	0.0637206318388128	0.714389479350435	TMIGD2
ENST00000288135	125	30	6862	1931	5703.82481760125	2153.72613065614	5853.25476771776	2298.22332604831	1.16695499290153	1.55481176081804	1.61548481754036	0.433237736833119	0.69424692661072	0.0245652839656049	0.536419282569687	0.0144542780560537	0.546268252762476	KIT
ENST00000200676	31	27	3415	1031	2945.71404388725	1431.79148994136	2976.76772002307	1562.23495511584	0.369964442585233	0.573851286587131	0.616752994277677	2.48946562888783e-05	0.00117119575386159	0.0246210034519116	0.536960577795459	0.0517736320522522	0.689533147598692	CETP
ENST00000304646	19	19	2151	666	1645.35176492374	806.322477755621	1601.86846169199	915.089309983529	0.344142259414226	0.515557803624651	0.592700518347248	0.000131242685770304	0.00407580147580048	0.0247552544420948	0.537919248165452	0.0803997052057073	0.736270938291801	OR1F1
ENST00000291900	20	19	5347	1556	5186.90952440023	2435.9220689945	5092.95149884175	2540.6996142371	0.341004301477464	0.519628794860494	0.548865857021201	9.14266397212391e-05	0.00319993239024337	0.0247744533390796	0.537919248165452	0.0408000162878186	0.676656131375354	ZER1
ENST00000355904	14	11	2061	567	1636.18789279264	535.464027034309	1910.7157590574	524.555360332869	0.40429403202329	0.465140358242788	0.403622340644177	0.00641499129421555	0.0575525833940992	0.0248391654477188	0.537919248165452	0.00630060997952969	0.469174832425593	GTF2E2
ENST00000451682	15	15	2601	756	2917.54056837508	1313.62011572004	2647.28427248211	1370.37391496848	0.334991349480969	0.484608563574638	0.547799428790994	0.000314247617347135	0.00752564076741441	0.0248499398414161	0.537919248165452	0.0663585737847877	0.714389479350435	ARPC1B
ENST00000372899	82	40	12471	3333	9673.73115766825	3071.64962635108	10331.4159720125	2939.32871665406	0.558910330503353	0.659439859461834	0.593398156199575	0.00153959508127677	0.0219436540319907	0.0248702959529841	0.537919248165452	0.004660235766847	0.434955338239053	UBR2
ENST00000265734	17	15	2261	682	2253.19671814096	915.891603702938	2288.17984888087	953.052972941838	0.382988721804511	0.494390753745316	0.505043353506922	0.00148510849742926	0.0213485287660742	0.0248940691288657	0.537919248165452	0.0300678380893855	0.624659268083856	CDK6
ENST00000370490	81	19	5879	1735	4808.20728135484	1982.62959686808	4909.36549028284	2060.30872124957	1.24522878040483	1.71998829240431	1.74965962761922	0.36661894841922	0.64248989951117	0.0249311498506731	0.537919248165452	0.0206451395814835	0.571729456642324	SLITRK2
ENST00000222553	32	3	3478	950	2514.30734855744	836.929695761816	2709.02837685302	825.02697811183	2.43516388729155	2.91293520954627	2.68637751501218	0.0633607151373904	0.245358468611443	0.024976284306933	0.537919248165452	0.0388180787142418	0.667871007412525	NAMPT
ENST00000336139	47	29	4561	1280	4075.7660239223	1490.38935584402	4285.18107520914	1504.76101282042	0.473002996418914	0.606217868522771	0.583475527725963	0.000618609223689846	0.0119488103979966	0.0250316374049416	0.537919248165452	0.0155704057265649	0.546268252762476	ZNF202
ENST00000375094	0	2	1248	381	1276.63243965633	508.53245979812	1244.73970672729	500.911682700245	0.333333333333333	0.333333333333333	0.333333333333333	0.0104814558085924	0.0789272697252465	0.0250438815076595	0.537919248165452	0.0257921850209182	0.59791989159669	RNF5
ENST00000378681	16	14	993	258	961.531715349171	378.563860839208	990.656489337809	384.131392095529	0.34380664652568	0.486623122720937	0.480271337890745	0.00042259983622396	0.00940555532929225	0.0250470350368019	0.537919248165452	0.0222688218889943	0.581856580666255	UCMA
ENST00000261574	55	31	7897	2147	6301.81781617519	2158.73545131708	6548.35394291612	2202.99713294623	0.498535836393567	0.620020838063225	0.609471848613939	0.000904679597046178	0.0153671602785926	0.0250756152802895	0.537919248165452	0.0201610567115623	0.57029539001157	IPO5
ENST00000316754	24	19	1518	417	1410.09915758135	568.412905332933	1343.16285296059	643.372941469058	0.379644268774704	0.533721646617726	0.624798155012349	0.000306224254234637	0.00736295436774694	0.0250956560988939	0.537919248165452	0.0982372955966749	0.762435255855183	RHOJ
ENST00000360184	217	115	32482	9341	29881.8575313304	12239.8913201282	30322.9985038309	12659.7902369803	0.546583625095278	0.774872856174321	0.78962981808882	7.33228800668028e-08	1.31225278140175e-05	0.0251298512292245	0.537919248165452	0.0381959858821055	0.665384673415354	DYNC1H1
ENST00000308192	79	43	5689	1610	4933.9694795892	1762.32230829898	4999.86320993922	1730.56211794883	0.530845011904952	0.664030307146285	0.644173398430469	0.000442861987933994	0.0097317520386508	0.0251309909546078	0.537919248165452	0.0159817545722326	0.546268252762476	PLG
ENST00000450689	107	23	7276	1994	5910.02382496725	2113.37061293902	6135.6885616163	1983.39409338373	1.26348039215686	1.63592600104513	1.48284672508537	0.289404694653225	0.575689929129713	0.0251898665383703	0.537919248165452	0.0738368070902615	0.730981096298387	KIAA1324L
ENST00000287275	1	3	2143	512	1491.04894335475	522.318593333381	1587.16348824327	517.34216356619	0.309729351376575	0.337575695563387	0.331488480455596	0.0047369895550727	0.0465748889039236	0.0251927108493852	0.537919248165452	0.0191879506687907	0.563625759069724	GLYATL2
ENST00000552695	12	14	3159	972	3167.98187866581	1573.08575719288	3025.82846635347	1630.71034846521	0.312820512820513	0.463912817040578	0.497810828762659	0.000268100141904258	0.00670172913797766	0.0252227112907072	0.537919248165452	0.0441820061464319	0.681445879109071	FICD
ENST00000327087	115	67	7004	1987	6285.40266653123	2601.07113793864	6351.65339645475	2796.60259476114	0.494484244297376	0.714560854291538	0.759322789265069	1.71926647445045e-06	0.000161736754259583	0.0253162451594151	0.538681532026041	0.0675116462134335	0.716949025654976	ANO2
ENST00000248901	35	27	2788	767	2841.86315885591	1245.66846179997	2806.07496957036	1322.41639501719	0.379598790735807	0.58362440320102	0.624800647161208	2.59771562223564e-05	0.00120901724402173	0.025326148115539	0.538681532026041	0.0519529423700559	0.689533147598692	CYTH4
ENST00000342160	316	89	30154	9221	26449.2383474659	9734.22666414343	27390.8497083591	9480.30181903864	1.08479803674471	1.30332039704779	1.22634880574003	0.49285241340377	0.73796083290404	0.0253515444507647	0.538681532026041	0.0853198672330223	0.743177569074394	HUWE1
ENST00000261884	30	3	4105	1133	3333.41676690028	1182.82343633452	3689.56359714293	1135.75897418259	2.3200365408039	2.91128611957458	2.55872624420016	0.0801930428779727	0.280022861384043	0.0254727833199215	0.540595988305425	0.0504394629929768	0.689533147598692	TRIP4
ENST00000418153	36	24	4706	1423	4017.01183817805	1498.8171523478	3911.8634443048	1512.14171079734	0.475427114322142	0.577289106013625	0.596636011085286	0.00207775554469777	0.0269378911545581	0.0255162966634235	0.54085825406231	0.036268388319023	0.664391349749861	PHF21A
ENST00000323853	117	67	14889	4344	13474.4319153673	5489.74501933583	13836.1857322988	5529.2678858897	0.516703014068815	0.71570691559585	0.702293737728656	7.27745736698761e-06	0.000440197421222665	0.0255636224611753	0.541200592592688	0.0182347200881934	0.560273877400065	SNRNP200
ENST00000307630	14	14	1755	477	1926.40311171381	848.262733778779	1936.42331299498	921.318076521574	0.32034188034188	0.477646009487523	0.510731177587149	0.000219388943372972	0.00586840070409058	0.0256518828106032	0.542407656019576	0.0443533067014214	0.681445879109071	YWHAG
ENST00000366759	15	14	3201	984	3158.6393114342	1316.48445330458	3168.42280820858	1303.61019275963	0.374070602936582	0.483455139012634	0.478104871625395	0.00166324403736341	0.0230849970918425	0.0258370011531745	0.545657347955121	0.0234311709020365	0.585220700831777	SNAP47
ENST00000395388	32	4	1768	527	1537.8623573044	590.097147348384	1557.68468650726	628.604707538733	2.10769230769231	2.65576057251925	2.78272432353988	0.090888785245727	0.299512018197764	0.0259153982323134	0.54664801131587	0.0193567140602441	0.564760598463593	HLA-DRA
ENST00000281141	11	10	2416	617	1995.5641242774	710.212280727291	2181.3612701106	750.154703853958	0.346289885611078	0.446804585364555	0.434802014164267	0.00190221444442303	0.0253823541546378	0.0260226952038894	0.547606372767858	0.0206944275460516	0.571729456642324	CDC123
ENST00000297873	15	1	1644	570	1783.1982632082	848.880087064072	1622.47557438432	823.512965440348	3.10036496350365	4.0703268583978	4.30674281839118	0.074501518648899	0.268663557072058	0.0260808103211049	0.547606372767858	0.0203015157408528	0.571206342400655	WBSCR27
ENST00000512701	30	21	4793	1354	3956.92577247605	1485.72947946427	3991.33411497483	1543.44580657352	0.430675416801017	0.557466865426936	0.572771669633457	0.000967425075786275	0.016010008880505	0.026094153980236	0.547606372767858	0.0343053222838154	0.655159950326771	TTC39B
ENST00000360945	0	2	1076	301	1098.59535377146	444.097133911987	1068.70664034773	431.331533924059	0.333333333333333	0.333333333333333	0.333333333333333	0.00749848192832151	0.0639045882551112	0.0261277399259537	0.547606372767858	0.0260095513921285	0.59791989159669	TOMM20L
ENST00000233969	101	61	5606	1711	4985.47856734762	2103.35302384449	5144.46394449826	2218.50746748549	0.513323858078326	0.703411081444197	0.718635701229064	1.77733699973514e-05	0.000902180418579006	0.0261306488812648	0.547606372767858	0.0368792996689434	0.66453828717954	SLC9A2
ENST00000354473	14	12	2551	833	2627.72143362822	963.63511786332	2788.39147057114	900.380452209681	0.428580044024968	0.471851124805083	0.424664955073505	0.0107896048435799	0.0804240189285301	0.0261789115554201	0.547606372767858	0.00984241422161979	0.506929405844083	VPS72
ENST00000268296	81	54	7991	2485	7573.00867181169	3424.76949538612	7191.36318700831	3600.80314464081	0.476162956052832	0.684198675845464	0.755594302704208	8.72345900772559e-06	0.000508185397228578	0.0262196510438328	0.547606372767858	0.102052760566147	0.76301057560767	ITGAX
ENST00000357628	79	13	4451	1264	3336.72780497793	1055.52309902571	3612.1817388478	1103.59402702976	1.67389350707706	1.85646061686607	1.7954346952804	0.0649237122766538	0.248755939284395	0.0262404602480078	0.547606372767858	0.0356865415997358	0.659515737414342	POT1
ENST00000294753	56	37	4086	1206	4373.23089793289	1812.23794640337	4240.21966220729	1753.08572295243	0.461279851611407	0.637000774936865	0.635599023698687	9.33189602379953e-05	0.0032400342994632	0.0262842185613513	0.547606372767858	0.025540288165835	0.595410507294531	ZNF496
ENST00000572933	330	173	30819	9033	28225.4886459473	12016.3495301797	28508.5361990604	12189.4715252294	0.561623427554207	0.813160195708074	0.816660849824164	3.33998358284108e-10	1.81194109369128e-07	0.026309224990419	0.547606372767858	0.029609018973638	0.624602047237614	DNAH2
ENST00000337714	51	35	6205	1931	5754.89936127593	2437.20319662323	5748.20709905082	2425.89701011051	0.468645357686454	0.627736927677503	0.625648969919998	0.000217665134350997	0.00584066778869272	0.0263760228353246	0.547606372767858	0.0252875697545709	0.594940154650614	AKAP1
ENST00000332958	129	31	6497	1864	5357.26766901227	2000.04687331876	5574.52224402011	1882.03608858357	1.1878222641219	1.536250208353	1.39225595710084	0.375027308841562	0.650683643981863	0.0263993158257813	0.547606372767858	0.087664424200949	0.750551738572605	RFX6
ENST00000392620	14	13	1673	523	1419.1108149587	574.111473057145	1455.27225787181	553.971777742868	0.384040645546922	0.47598575400057	0.452093958778837	0.0029953487151998	0.0339864403240971	0.0264374004063769	0.547606372767858	0.0167268441445175	0.546268252762476	C17orf77
ENST00000418710	11	14	3390	1191	4821.63947235436	2579.23211115328	4325.41106050562	2387.84449118287	0.324306784660767	0.458947527224006	0.471503556318509	0.000626416677440035	0.0120233111372027	0.0264674399270591	0.547606372767858	0.0328509941145908	0.646491634483027	SP8
ENST00000223273	7	7	1614	429	1272.1569377786	412.713412527574	1337.09438097362	429.965039895069	0.357574349442379	0.4088676779865	0.406370870494749	0.00771644358654881	0.0653132426438261	0.0264869236437822	0.547606372767858	0.025205751280672	0.594940154650614	YAE1D1
ENST00000430297	19	2	3642	1254	3614.53727285691	1711.66309828726	3593.04817992611	1565.43219869248	2.51400329489292	3.33248153336034	3.09266285761938	0.0911970871810452	0.300015431772398	0.026490294963475	0.547606372767858	0.0379391016714625	0.665384673415354	FAM134A
ENST00000600324	15	15	3065	985	3118.21475786534	1415.83557983689	3030.33690372828	1404.89787129784	0.363784665579119	0.488174932346788	0.497135420477929	0.0010440105729095	0.0169355991367585	0.0264970825532834	0.547606372767858	0.0309734256487975	0.633844358209318	STAP2
ENST00000370823	20	19	2737	926	3081.06287943379	1458.58402404406	2913.40908667962	1494.36633326255	0.388326635001827	0.523402874631402	0.562927051712351	0.000757644144663118	0.0137580568528784	0.0265297256000689	0.547629056381921	0.0506484196808663	0.689533147598692	MTG2
ENST00000366787	76	48	8280	2277	8653.25206939456	3641.12808200045	8269.15060815064	3788.53565651404	0.446938775510204	0.673048802718468	0.731012722156229	3.47076393295516e-06	0.000266956116706177	0.026562380141594	0.54765192310935	0.0803453770332515	0.736270938291801	THBS2
ENST00000295550	366	189	21676	6926	20852.2713946017	8831.72771968047	20570.907754156	9307.63612532347	0.620767086566758	0.821130946722634	0.876855537052819	6.27439112423256e-08	1.15875989273061e-05	0.0266473526749764	0.547909645210675	0.139813748871722	0.779544566222872	COL6A3
ENST00000268150	26	22	2696	796	2741.47474141339	1233.61494346106	2507.60594160494	1288.63788096823	0.377241646239195	0.552153835868766	0.62439931336209	0.000141927069751337	0.00430743694210353	0.0266675252349424	0.547909645210675	0.0819656058141247	0.736270938291801	MFGE8
ENST00000327876	1	4	2852	1027	4298.65989070781	2145.22464798446	3771.91100516504	2128.06907976226	0.272019635343619	0.299808996409401	0.312837714190404	0.00667470060422115	0.0590585129914777	0.0266698678812566	0.547909645210675	0.0407904262399082	0.676656131375354	KCNK12
ENST00000338415	20	16	2518	740	2154.78377812332	833.172153566869	2283.24860248868	806.102281610227	0.404569452880437	0.513719535015527	0.474177172633144	0.00185819100087987	0.0250154930157927	0.0267092536786748	0.547909645210675	0.0121632903819256	0.532481387794129	QPCT
ENST00000416848	24	15	5029	1289	3584.07376256148	1097.15672853938	3942.3807905067	1123.64349164179	0.446970073573275	0.521680028603231	0.490024718444577	0.005131459558983	0.049298360788016	0.0267647567480729	0.547909645210675	0.0143898103579169	0.546268252762476	PUS7L
ENST00000302517	8	10	2207	700	2458.69676912715	1122.2315020772	2214.1827587725	1004.88484103763	0.321580096387527	0.422860706657461	0.420974590715265	0.00178863949213581	0.0243122502972155	0.0267689563330565	0.547909645210675	0.0258506090078902	0.59791989159669	CXXC5
ENST00000570156	419	234	60571	19745	65772.8057374383	30666.7421306586	61387.3517251785	29024.0774700386	0.585472649119005	0.835573796778757	0.847251655384276	2.44218473296606e-11	1.76651362351212e-08	0.0267958115658907	0.547909645210675	0.0410619134169116	0.676656131375354	OBSCN
ENST00000444486	8	10	2422	872	2814.75939482533	1286.23620285799	2638.18971494015	1279.95964370544	0.352751294947827	0.423244605230199	0.443757006131064	0.00516165745317747	0.0495062836393154	0.0269584836823877	0.550268853199545	0.038405267440218	0.665384673415354	no_symbol
ENST00000308796	6	7	594	225	550.522495972104	200.584508052782	533.601361706439	209.937686903562	0.409090909090909	0.398264729670937	0.42007658052847	0.0331467813649426	0.164356396669409	0.0269745849120284	0.550268853199545	0.040227150558402	0.674076576924574	MUCL1
ENST00000538690	31	2	1817	424	1294.28900057185	365.099778195248	1626.42690949302	339.896071765738	2.74463401210787	3.24821378611528	2.49282749058432	0.059282393134482	0.2362043481328	0.0270629944175637	0.551376835274833	0.0881258109422059	0.750551738572605	FAM133A
ENST00000341935	14	14	2618	757	2171.06615626766	963.105490283958	2115.45030783944	1076.19422847324	0.336541889483066	0.480702164849588	0.541481859844563	0.000469571108694559	0.0101013066256971	0.0270924216871793	0.551376835274833	0.068406312463266	0.720057722214037	CCR6
ENST00000233468	1	3	899	235	688.130246998791	246.042074034696	762.01333924238	262.808400834611	0.315350389321468	0.339387901166888	0.336221719260159	0.00740172749760624	0.0633912132996766	0.0271352353898769	0.551434312867321	0.0237869493760272	0.587464948495955	no_symbol
ENST00000374080	171	46	15099	4503	13982.8022717649	5417.94529276662	13677.0749445958	5198.90425565671	1.10633224970514	1.43101539116008	1.40425960698652	0.534444828645628	0.768806946079557	0.0271587752017027	0.551434312867321	0.0364353426611479	0.664391349749861	MED12
ENST00000332710	12	15	3350	1114	4829.7066390856	2629.86373806428	4262.81610834096	2475.79328084855	0.311902985074627	0.4708887388907	0.498091147599157	0.000238557935346539	0.00621826690332719	0.0272514368066219	0.552669325891303	0.0425668659372857	0.680447601262081	TBX1
ENST00000342995	51	9	3318	1218	4098.23806907325	1574.94716077373	3987.5235416375	1457.06662679326	1.97215189873418	2.0599228704062	1.96357264579158	0.0383173879603496	0.181124815287422	0.0272920880645835	0.552847898251074	0.0396013285140946	0.672419382180275	CXorf67
ENST00000375835	59	15	4076	1279	4327.44869095293	2060.46948188145	4206.66283178429	1923.60956230533	1.21959335132483	1.81826459873975	1.7487084138063	0.4659219835546	0.71705723710176	0.0274105946263331	0.554601308523477	0.0394620560395804	0.672419382180275	SHC3
ENST00000282146	51	37	2817	864	3104.75867074195	1405.46296423924	2863.42149331909	1483.59896401803	0.437951908525307	0.633860349781881	0.721688783868649	3.93871457473766e-05	0.00166770939066941	0.0274952121318032	0.555665753909318	0.11729325351261	0.771040217672671	KCNK13
ENST00000367474	4	7	1179	387	1632.82827945464	786.709069314662	1412.87052533894	793.023642939122	0.28912213740458	0.365903798401085	0.405642715916549	0.00276353704818408	0.0322846589209123	0.0275599129296598	0.556325684254529	0.0556723068556483	0.694107906026833	SAMD5
ENST00000379959	15	12	1935	522	1735.6848783816	605.924419966733	1690.28515828137	695.296363760251	0.388193202146691	0.479728661167135	0.55155602934378	0.00320867107664865	0.0356838756506218	0.0275936450224576	0.556359671997519	0.0802389161567651	0.736270938291801	IL2RA
ENST00000335154	63	14	7109	2143	6612.5927438438	2785.48746594662	6598.40097661251	2686.07172276486	1.3327519107235	1.83587396706595	1.77639926333649	0.300202286516543	0.585998297153046	0.0276994673508057	0.557304615231064	0.0375131349844585	0.665384673415354	FMNL3
ENST00000549987	8	9	3321	936	2872.84910378342	1160.38599058682	2842.72487360505	1118.10401388923	0.325474254742547	0.423131761862088	0.414656975571832	0.00205919192477036	0.0267972802203998	0.0277047167594705	0.557304615231064	0.0235946811488489	0.585220700831777	CHURC1-FNTB
ENST00000344697	25	22	3951	1278	4020.33915989459	1879.11961192375	3752.46265834286	1877.76481463745	0.395067841933248	0.551525277818746	0.587400718571996	0.000359166349992718	0.00829139339876806	0.0277536195160094	0.557642169905003	0.0503717683868196	0.689533147598692	POMGNT2
ENST00000295108	21	17	2508	705	2673.02597220162	1071.15831697154	2688.25256996364	1161.92066240348	0.383506113769272	0.523072413277731	0.559814017458831	0.00068552391721152	0.0127549864982147	0.027812204876504	0.558173267810531	0.0505740642362996	0.689533147598692	NEUROD1
ENST00000334636	29	3	3520	998	2867.33851084455	1035.77228075178	3037.02120754328	1026.41300475049	2.30553977272727	2.86892657844525	2.7002608891759	0.0829662092533555	0.28543269770873	0.0278925585884807	0.558441526964202	0.0386342597578742	0.666690605762123	CYP2R1
ENST00000296755	173	87	17232	4989	14506.0967281972	5469.66551272611	15911.2341386253	5426.48824377196	0.580532650671056	0.752628868298743	0.681832217065717	2.09455004679931e-05	0.0010200789601585	0.027908650205495	0.558441526964202	0.00294577112027751	0.373274355095019	MAP1B
ENST00000609713	47	9	2972	844	2519.28720159268	1052.29716577761	2601.27213695043	1145.12090611079	1.43472409152086	2.06317302609566	2.16901391910126	0.275661871871505	0.561273608361381	0.0279303962485021	0.558441526964202	0.0185492138803032	0.563625759069724	KCNJ6
ENST00000359983	64	48	7097	2380	8204.25739222355	4056.86908063048	7756.38115250563	4090.18130904369	0.45842020054464	0.666264031196161	0.709167202190685	1.49038109729862e-05	0.000784030783306184	0.0279900477042044	0.558441526964202	0.0636909146616386	0.714389479350435	ATP2A3
ENST00000581322	23	2	2345	652	2045.87384773289	782.175760989135	2162.74659343804	762.2909935679	2.46496090973703	3.26444310869665	3.03555973767452	0.0955225621659341	0.307968445963586	0.0279952155229925	0.558441526964202	0.039666531134449	0.672419382180275	PITPNC1
ENST00000533244	12	12	1875	600	1996.96225001255	837.215519942096	1881.64581731322	819.389865091686	0.372307692307692	0.463918036940744	0.478890263579515	0.0032349119169147	0.0358725559106318	0.0280185812203813	0.558441526964202	0.0361253260509698	0.662934101738727	CCS
ENST00000375631	9	10	2831	913	2932.12888837753	1235.0061492191	2772.90089229657	1315.28928974266	0.354773449792878	0.435525448204673	0.479002940749298	0.00414080852279048	0.0427374767869458	0.0281698718405362	0.559335188524501	0.0562610936015148	0.694826185189068	NEU1
ENST00000290378	43	7	2620	782	2520.17419399622	976.185539297155	2488.62110044936	1031.3014646184	1.72929389312977	2.20699785801397	2.35243645921952	0.1309743347779	0.370553097449043	0.0282267100457668	0.559335188524501	0.0174594638548742	0.550510503357358	ACTC1
ENST00000366812	23	2	3710	1051	3573.43551086002	1363.23716207194	3700.38622390183	1260.66993178195	2.5052111410602	3.25810555251992	2.94525964557388	0.0897318070113817	0.297847833598009	0.0282658801463986	0.559335188524501	0.0455392296865273	0.682695187701308	ACBD3
ENST00000305798	26	3	1906	515	1501.93087782179	607.011165478237	1534.93555508621	612.824556634878	2.00629590766002	2.8770001062437	2.84513150563704	0.150447539227808	0.40199619532011	0.0283025439048283	0.559335188524501	0.0300805006679691	0.624659268083856	TSPAN5
ENST00000543155	9	10	1872	612	1814.27885661675	764.85618094372	1729.31279246531	732.923765206419	0.358391608391608	0.435834799815331	0.437673945374991	0.00462862675974931	0.0459159774567132	0.0283271475831717	0.559335188524501	0.0292742188222072	0.624322354606561	COPS7A
ENST00000531380	11	11	3747	1095	3267.2623900127	1323.51724620513	3144.00919597326	1400.01838089815	0.351214304777155	0.454660762089365	0.491522401015973	0.00213716590622946	0.0272737632153987	0.0283710133147911	0.559335188524501	0.0512392100587659	0.689533147598692	FZD4
ENST00000266712	67	10	6452	1783	4591.20491984044	1417.34768061154	4881.35906917561	1361.60714117045	1.77412218903229	1.97122940410386	1.78990832388346	0.0648942732006673	0.248744663891275	0.028432846541384	0.559335188524501	0.0608122020017521	0.708147137564689	TMTC3
ENST00000382065	23	17	2242	638	1890.33898354727	702.776847181098	1924.12455557002	638.971658672673	0.419169392407573	0.530598733462002	0.479885562528452	0.00194278435200132	0.0257316215763899	0.0284497803198993	0.559335188524501	0.0102074122053976	0.506929405844083	C1QTNF3
ENST00000295463	43	34	3588	1173	3966.24268992112	1906.65281584118	3621.11305203187	1931.77621542333	0.43021978021978	0.619170480843321	0.683984565515947	7.04601492751992e-05	0.0026080771672014	0.0284646666321685	0.559335188524501	0.08439545333176	0.741825351817394	ALPI
ENST00000262966	6	9	3214	1034	3596.7256300918	1798.92823951585	3295.5609353511	1740.81080839655	0.293030491599253	0.400094323203063	0.416937391092923	0.00128982205728162	0.0194876509263785	0.0285096246224488	0.559335188524501	0.0383238911140972	0.665384673415354	MPND
ENST00000220597	25	19	3033	864	2704.02331957728	1067.66781723002	2835.71476519746	1123.81855242692	0.406083086053413	0.543555200458168	0.545385928011639	0.000793291746417488	0.0141715730625184	0.0285114584765223	0.559335188524501	0.0294539175358741	0.624322354606561	PAG1
ENST00000310160	16	15	2490	804	2756.36384100949	1198.97177924893	2537.54661099816	1209.33478701028	0.38539156626506	0.497483132999531	0.539076383570184	0.0018822907075051	0.0252523699244888	0.0285573630643546	0.559335188524501	0.0550252417996491	0.691700360348957	FUT1
ENST00000471889	38	32	5052	1689	5585.77414729497	2799.21081864624	5180.46688930267	3007.7648091469	0.415281076801267	0.607364254935115	0.698869556049698	6.64426987764765e-05	0.00250748967556442	0.0286948146419884	0.559335188524501	0.119050776336659	0.771040217672671	SLC45A1
ENST00000336098	44	24	3257	829	2437.96699236297	768.820356755761	2541.96177568104	787.831036027509	0.487970525023027	0.595021389595862	0.585477369751921	0.002091716902393	0.0269791580767396	0.0287902202926661	0.559335188524501	0.0239852848043004	0.587802100047225	FGG
ENST00000376317	18	14	4239	1305	5020.05442621309	1825.32219531416	4786.60232624921	1734.23896962296	0.436093418259023	0.502993934940793	0.501439940421851	0.00704002772982792	0.0612299004958982	0.0288479332741001	0.559335188524501	0.028070009231008	0.614850068762408	PRICKLE3
ENST00000202967	13	12	2171	664	2107.69464208097	832.414039147171	2035.52999048889	897.120036700905	0.382772915707047	0.471863606982646	0.51765352102989	0.00371051299995637	0.0393250950422726	0.0288880537224722	0.559335188524501	0.0588836828555309	0.703839025049981	SIRT4
ENST00000322773	204	42	7724	2563	7048.23116033139	2096.89897950497	7368.61500404176	1929.62745565492	1.59748533715511	1.43468495882907	1.26562112209653	0.00446010722943507	0.0449636826382073	0.0288979263520374	0.559335188524501	0.154722091077392	0.789992794442212	COL19A1
ENST00000539945	17	13	2451	726	2012.11886453206	702.156725729846	2082.72391062569	767.099940439273	0.431106836859591	0.495170377279425	0.518669079089041	0.00754490265675862	0.0642056422163381	0.0289366137219798	0.559335188524501	0.0426398399718263	0.680447601262081	MDH1
ENST00000313288	35	26	5790	1761	5570.97643955732	2368.49064900908	5550.63333756143	2356.35140338464	0.431299174822491	0.58815508419339	0.587339932439968	0.000364052392779475	0.00839302727576584	0.0289956127588694	0.559335188524501	0.0285614031637518	0.61934097813481	TACC3
ENST00000361488	41	32	2567	772	2706.75346198135	1269.25933108819	2612.70757568708	1237.98665191173	0.403949900249082	0.612904506579635	0.619004438162756	2.69315673961606e-05	0.0012467520266596	0.0290113647948819	0.559335188524501	0.0325358668504758	0.644774712927238	FAM110B
ENST00000397820	3	6	1566	513	1544.14073950782	745.630698877717	1467.942599263	782.600988115528	0.283251231527094	0.349804609256217	0.371340479771322	0.00347786090519662	0.0375876457707285	0.0290178657364854	0.559335188524501	0.0445387594281846	0.681445879109071	C19orf38
ENST00000372874	14	14	2527	749	2374.84407439367	1063.48723149657	2281.45028254752	1061.04182543473	0.343305632502308	0.484625931206404	0.500735167442096	0.000627823927394702	0.0120298271297705	0.029023788363208	0.559335188524501	0.0379580374799458	0.665384673415354	ADA
ENST00000259698	55	11	7415	2206	6181.40472002651	2504.8981024279	6445.74918388009	2427.62084292967	1.44689817936615	1.94064303710759	1.80952453511332	0.226187685199819	0.505421317424232	0.0290621200928896	0.559335188524501	0.0513631261042257	0.689533147598692	FAM65B
ENST00000555619	0	2	1066	302	897.30009718046	376.722276722643	836.952641717043	402.58478387185	0.333333333333333	0.333333333333333	0.333333333333333	0.00788414828860207	0.0661841461751122	0.0290656304702586	0.559335188524501	0.0414408740431762	0.676776644769087	NPC2
ENST00000297440	42	36	5689	2015	6885.62947723934	3613.01554977306	6376.69990427606	3460.94361739542	0.429083152408869	0.622653165188226	0.64311979598308	5.84692767382207e-05	0.00227075311896087	0.0290808801420244	0.559335188524501	0.0424128321839584	0.680447601262081	HEATR2
ENST00000340635	43	7	5670	1620	5340.61240102646	2059.30601990716	5493.19411384555	1933.95552173169	1.66071428571429	2.19756565836412	2.01734363721233	0.161972410480127	0.418117627648327	0.0291152221556646	0.559335188524501	0.0524013207284626	0.689533147598692	PDE4D
ENST00000431530	214	109	9545	2875	8586.79351811631	3385.65444485942	8689.59154482996	3351.81473261716	0.595071193866375	0.77615684763872	0.759506296678516	6.30644353321269e-06	0.000401025127240192	0.0291189203305002	0.559335188524501	0.0177863875010552	0.551896570068407	MTUS2
ENST00000301607	50	38	13954	4352	15321.5665667168	7312.61898098688	14825.6955230562	6984.12190341998	0.425489612389426	0.637533582378175	0.629592619436892	1.89539220198836e-05	0.000945517489267755	0.029164664708113	0.559335188524501	0.0248551205732797	0.592110438132971	EVPL
ENST00000395987	40	22	5163	1344	3672.24455525007	1140.96745801305	4109.47443554015	1146.1488055066	0.496197862718844	0.583826595919903	0.528528673449699	0.00392260068759912	0.0409434132082546	0.0291909138788874	0.559335188524501	0.00911491449916108	0.502338276040568	CASC1
ENST00000280333	83	50	13178	3616	11562.7884644805	4725.77229761842	12088.4423377227	5009.49362010876	0.466175057061829	0.6847555955583	0.694029333975099	6.58593654052725e-06	0.000406995083864817	0.0292090646345349	0.559335188524501	0.0355618860286461	0.659515737414342	DOCK1
ENST00000542569	16	12	2941	803	2269.97652266664	757.078563407886	2380.13090695277	758.184724421679	0.412967854994377	0.487407058503109	0.46898152519227	0.00577936289221596	0.0534694680338671	0.0292125845126654	0.559335188524501	0.0208073156043144	0.571729456642324	SAMD8
ENST00000428670	67	32	8529	2460	6648.6243751234	1995.8356433404	7126.61796702268	2053.4154855303	0.615898698557862	0.63977514453803	0.615300809338612	0.0176897527167384	0.109475551183059	0.0292139361622284	0.559335188524501	0.0174562232293796	0.550510503357358	ATP2B1
ENST00000396410	4	6	5464	1637	4762.81305113382	1924.96707021149	4887.79287697944	1912.59324484301	0.314055636896047	0.373809139328249	0.3664571302404	0.00553591981001313	0.0519198097794856	0.0292320235500191	0.559335188524501	0.0249668687046852	0.592110438132971	PDXDC1
ENST00000418381	68	12	13346	3655	11141.2968397483	3842.4604369741	11561.9975021425	3600.05036013906	1.50944679477573	1.88093423588133	1.70562371014373	0.157094650033944	0.411026846207878	0.0292394103140915	0.559335188524501	0.0660697863348736	0.714389479350435	UBR3
ENST00000263317	20	15	4064	1147	3084.95890184424	1116.70967368589	3293.36931132559	1127.6247325682	0.41529281496063	0.514981584527067	0.490490541741858	0.00291470172331218	0.0333418291133005	0.0292417447617013	0.559335188524501	0.0185267009621893	0.563625759069724	NOX4
ENST00000231173	38	8	5316	1776	5513.60111924149	2647.37086052037	5605.13034461663	2537.85349132109	1.52169551040883	2.13842281466257	2.02282069661461	0.231029910531501	0.511865663338233	0.0292496594615973	0.559335188524501	0.0436873774791212	0.681445879109071	PCDHB15
ENST00000400181	9	9	6027	1866	5683.58320710678	2118.30497365079	5736.90356035792	2049.37657235903	0.378646092583375	0.435435306709656	0.421504256733236	0.00848661906034682	0.0693633271598968	0.0292805977069304	0.559335188524501	0.0225277792646104	0.581856580666255	KDM1A
ENST00000355300	67	20	4211	1378	4705.77800193545	2430.993790756	4343.27828871238	2435.70399220045	1.09166468772263	1.69581150493694	1.8368333409696	0.718271808934196	0.869988969287013	0.0292877699521182	0.559335188524501	0.0118725268683997	0.528623501391443	LINGO1
ENST00000418460	79	17	7305	2127	6320.89820140265	2416.24848389926	6449.79245837666	2221.97042181619	1.33347022587269	1.73326745438456	1.56753929126219	0.256239043830633	0.541379677627726	0.0293463305068363	0.559837689668878	0.0756698468011021	0.733460938284273	MAP10
ENST00000381434	26	2	1939	500	1347.61215781661	448.191010908628	1427.17406747285	435.757462138363	2.56816228296373	3.21570722111035	2.97951697549628	0.0799799445546315	0.279704238007334	0.029388258443695	0.560022136753617	0.0422513881102318	0.680447601262081	IL33
ENST00000404895	168	88	6656	1930	5966.71977599588	2350.14913886997	5885.11424432417	2433.26658359283	0.558583621434745	0.754732674072598	0.791702100107811	5.12006331515947e-06	0.000347204293559252	0.0297163058773003	0.564977034310031	0.0715566790609627	0.729787559318103	UNC5D
ENST00000273588	5	7	2740	896	2693.73175041887	1136.42705990842	2513.34687801073	1069.61357688564	0.329379562043796	0.388673958007258	0.390983375156969	0.00676280263115428	0.0594742926427752	0.029735555298743	0.564977034310031	0.0310865656224478	0.634151326916208	AMT
ENST00000398594	0	2	6362	2008	6698.80915463314	2836.12485836686	6558.65133568962	2859.58424825405	0.333333333333333	0.333333333333333	0.333333333333333	0.0118267816426889	0.0851214466488722	0.029745910677383	0.564977034310031	0.0322127924258158	0.642036827224067	PCDHGB7
ENST00000394830	94	17	11239	3008	9044.44696732952	2877.76766766486	9791.31328330575	2777.92629554982	1.45322834178604	1.71716541614268	1.53716971829	0.134454976116718	0.376099927476035	0.0298429607786899	0.565026112596054	0.0848904087370494	0.742954219793437	PBRM1
ENST00000258930	8	10	1340	352	1225.71898059602	570.174183425855	1253.45582561224	631.598495607456	0.281953867028494	0.429218393420652	0.457371435297991	0.000280832179198315	0.00695312475241942	0.030022614436457	0.565026112596054	0.0474846513163252	0.689533147598692	CIB2
ENST00000273062	11	0	1791	567	1940.43844221772	829.958759889383	1879.51104548695	883.149075922402	4.48241206030151	5.70488842116995	6.16870590277884	0.062024270861208	0.24189274603166	0.0300769542093352	0.565026112596054	0.0229973416113149	0.582823139229821	CTDSP1
ENST00000564079	22	17	4636	1367	3881.66535634188	1509.24022370364	4023.53468511902	1515.86513038744	0.415947656025309	0.530770900193255	0.516027303221504	0.00193437944522022	0.0256734152668372	0.0300844102009453	0.565026112596054	0.0230466174401315	0.583220522974757	TUBGCP4
ENST00000270538	19	18	3153	924	3277.96098202776	1543.57827375068	3318.08180986028	1551.02085604659	0.345685813010166	0.523527444460635	0.520076610422316	0.000159739381254105	0.00467635018308814	0.0300945766567856	0.565026112596054	0.0283362215407381	0.617985937119614	TIMM44
ENST00000368924	29	21	2534	796	2266.4275126469	890.153714630652	2311.0571444171	848.264602750746	0.459532180526656	0.563178776856399	0.529288092822446	0.00269777396405246	0.0318594258611909	0.0301129254304906	0.565026112596054	0.0156356504891894	0.546268252762476	DDO
ENST00000347055	13	10	1896	444	1416.11675281425	450.525424446446	1639.61980802183	436.843160472927	0.367663981588032	0.46689443034106	0.405780372119515	0.00272541944006868	0.0320315520400273	0.0301690996039147	0.565026112596054	0.0082786174807881	0.484558505926322	KRCC1
ENST00000371315	16	0	1304	343	897.798778362346	263.662870649734	941.505660773533	279.035950451201	5.20858895705521	5.69883233533778	5.74195259065268	0.0402197803719759	0.186439355742991	0.0301831167916404	0.565026112596054	0.029435644249627	0.624322354606561	MCTS1
ENST00000390559	2	5	3106	980	3269.79502504113	1605.1169910212	3080.44074505184	1656.42267603784	0.271839450525864	0.330297411991547	0.345907540849858	0.00328429339032337	0.0362462385607207	0.0301845793013735	0.565026112596054	0.043089316763484	0.680853264891547	no_symbol
ENST00000318528	33	3	2609	766	2192.85872370516	680.779932861014	2307.27987880949	631.116828276466	2.6721924108854	2.81123861760395	2.5066459670109	0.0396482622393238	0.184776867778432	0.0302244106263109	0.565026112596054	0.0547942698252973	0.69146701068055	C8orf47
ENST00000396623	36	6	3176	1036	2811.41014349944	1178.62887805161	2747.99982329407	1123.50512703559	1.82043900683699	2.29889971042093	2.24548696060051	0.120757712297708	0.351914367213062	0.0302486792063822	0.565026112596054	0.0353836598882716	0.659515737414342	ADHFE1
ENST00000344762	32	3	6805	1763	4982.72019577917	1596.976025733	5589.62277615791	1584.29760827085	2.32259368111683	2.81402280358554	2.51748411721599	0.0789394913435566	0.277631598404405	0.0302752580895075	0.565026112596054	0.0539568090102929	0.689533147598692	CCDC15
ENST00000323274	5	7	2183	643	2135.72426162572	904.243882462222	2138.37414099456	881.872935794853	0.309092991296381	0.389618629236666	0.382752174563537	0.00328262350840581	0.0362462385607207	0.0302837616047255	0.565026112596054	0.0264379271550234	0.599498376949722	TYMS
ENST00000525172	86	23	2661	804	3176.32289981839	1405.00745650131	2991.65072652392	1428.2901158902	1.12434235249906	1.62671019380646	1.75244110185171	0.603056780491266	0.801986486253129	0.0303000187888385	0.565026112596054	0.0123031514420748	0.533098211430455	ZIC4
ENST00000395550	25	23	5134	1706	4746.93833873445	2358.58178444723	4428.97343583549	2435.40252886922	0.387806778340475	0.559233116902224	0.614458007818662	0.000234245387594496	0.00617714670374061	0.0303026308347264	0.565026112596054	0.0716932336052514	0.729787559318103	SLC26A6
ENST00000371372	188	112	16023	5037	17393.7786436122	8007.58705480186	16559.3998902041	8112.45135012651	0.531856584478396	0.774776127986485	0.823904559801459	5.11351837014612e-08	1.00908622054266e-05	0.0303417172310941	0.565026112596054	0.100716180352453	0.762435255855183	CACNA1B
ENST00000316149	1	3	1245	339	997.117741216696	368.285383211691	1165.56991060413	383.499404743563	0.318072289156627	0.342337486333937	0.332255770600836	0.00895717093638792	0.0716573674911034	0.0304426304926868	0.565026112596054	0.0198995881667448	0.57029539001157	NDUFAF4
ENST00000406855	1	4	1623	537	1741.77256665835	902.395253960055	1553.32990848093	965.1177546189	0.266173752310536	0.303618035010315	0.324264362560653	0.00433546685805208	0.0440396165335191	0.0305131020544598	0.565026112596054	0.0552483555229068	0.692988526393954	DERL3
ENST00000231134	81	24	5390	1774	5672.69871948264	2764.43126266945	5467.15636155253	2708.92509028412	1.10637476808905	1.61892349549385	1.64538984292524	0.650996629998287	0.829497483472631	0.0305343727567199	0.565026112596054	0.0252918107218982	0.594940154650614	PCDHB5
ENST00000219066	10	0	2132	685	2296.06462308209	1073.84325849722	2082.81059335338	1025.41964748955	4.21294559099437	5.67688604101988	5.92324962606704	0.0730578494114374	0.266110840491514	0.0305711167716156	0.565026112596054	0.0264976318798656	0.599498376949722	NTHL1
ENST00000295728	12	12	1382	400	1592.94958531926	676.482107926828	1461.93620839841	635.438613296792	0.344094400534343	0.468928592010697	0.478143538251455	0.00121551329101653	0.0187234345448509	0.0305768223873023	0.565026112596054	0.0356876342009692	0.659515737414342	CRYBA2
ENST00000324106	13	12	1543	446	1291.34304824733	514.275075683574	1262.55265655782	510.514851303332	0.365970387357296	0.475171301034843	0.48127441122321	0.00216808768317367	0.0275020480915503	0.0305958071985248	0.565026112596054	0.0339255378316519	0.654141297655269	CD28
ENST00000557342	2	4	769	221	699.452193060201	263.024780511663	715.137021795334	270.545582778146	0.314954486345904	0.350417588576508	0.351325172397842	0.00909559760153128	0.0724975088900749	0.0305976015597861	0.565026112596054	0.0313374611361733	0.635455191350909	SLIRP
ENST00000381309	66	36	7512	2001	6165.11831307391	2156.46385644303	6524.27048790516	2208.08946159178	0.502180295311286	0.650967243921418	0.63073500971	0.000409807493797236	0.00923929622379222	0.0306136672947408	0.565026112596054	0.0200506526945476	0.57029539001157	KDM4C
ENST00000353214	0	2	1063	323	1171.36388952786	501.283366849082	1124.97716851416	488.10486444744	0.333333333333333	0.333333333333333	0.333333333333333	0.0103012573642918	0.0780234850977774	0.0306321545948622	0.565026112596054	0.0317939744166819	0.638976556479672	ARPC5L
ENST00000477973	24	3	2192	661	2173.42675985103	940.783606870792	2198.49647299868	894.574012393308	2.05930656934307	2.84714371125699	2.69141582225912	0.137550285703424	0.381260154199471	0.030675486249829	0.565026112596054	0.0412320322141527	0.676656131375354	RYBP
ENST00000589378	49	35	6299	2062	7456.10827989621	3316.18648754925	7358.94230840368	3072.98588117417	0.473342329470286	0.633146973781815	0.596157723137215	0.000299629970041669	0.00725463916307305	0.0307196276079801	0.565026112596054	0.0140994150519007	0.546068606572166	TJP3
ENST00000368836	3	5	2018	610	1761.91935578984	690.205794507643	1846.35732322557	680.776534060641	0.317806408985794	0.362534256247188	0.351023325450171	0.00848480279483413	0.0693633271598968	0.0307291556995252	0.565026112596054	0.023377660328035	0.585220700831777	METTL10
ENST00000216336	39	28	1736	568	1737.37725453676	735.008922117454	1727.49751980495	749.563154201109	0.47449547115843	0.603420950939377	0.618004989950852	0.00113431993498517	0.01785294113449	0.0307582824483174	0.565026112596054	0.0399196661785636	0.672520949170131	CTSG
ENST00000397802	8	9	2738	853	2677.11215691814	1100.75706551799	2802.10329932132	1119.26911696782	0.349233016800584	0.428938647616518	0.419551136387845	0.00468742574690767	0.0463667868753944	0.0307757114055792	0.565026112596054	0.0259150392484639	0.59791989159669	POLR3D
ENST00000267273	30	4	1853	532	1530.54911843854	609.335302789932	1539.68758368806	569.576307965732	1.92261198057205	2.58869290289059	2.4195787535082	0.139811468246357	0.384586767351729	0.0308450282635984	0.565026112596054	0.0453510440575032	0.681639934924897	METTL21C
ENST00000166244	95	62	6838	2216	8070.81482188941	3709.22282741666	7448.77797381564	3717.16644405672	0.504552059685139	0.708897529626344	0.768379132550617	1.20926685113352e-05	0.000653983568089655	0.0308497035746119	0.565026112596054	0.0992376848780353	0.762435255855183	EPHA8
ENST00000331272	6	8	2813	904	2959.79573773828	1303.09467284622	2833.58008111922	1226.06526566774	0.325354504878145	0.404621156693283	0.399571934655453	0.00420232211130415	0.0430143348185377	0.0309033700865264	0.565026112596054	0.0281215987671286	0.614850068762408	FBXW4
ENST00000450189	28	21	3612	1086	3370.93210087263	1369.34221909209	3174.5697874706	1487.31621913304	0.428118393234672	0.562462641667528	0.641739409857692	0.00104599140555625	0.0169355991367585	0.0309636416852544	0.565026112596054	0.0999709375467238	0.762435255855183	CELF2
ENST00000343262	0	2	1974	672	2226.44060767483	956.962923699371	2064.11594299092	981.585539629338	0.333333333333333	0.333333333333333	0.333333333333333	0.0153573730014791	0.100719303099991	0.0309968211082287	0.565026112596054	0.0402888855455708	0.674460031891137	RPS2
ENST00000233575	22	2	3236	1003	3204.30247090846	1254.16801400427	3125.57228365283	1238.27179297324	2.60630407911001	3.2036092159002	3.23861242818268	0.077255052754346	0.273871291773626	0.0310099366320964	0.565026112596054	0.0294084814564945	0.624322354606561	SNX17
ENST00000368488	44	23	5788	1493	4330.17676427938	1308.46605861453	4780.09339625782	1256.71777396754	0.514570375489519	0.595652005228825	0.523661973999128	0.0050719525226986	0.0489161643300265	0.0310247968593559	0.565026112596054	0.00645194122993393	0.469174832425593	CEP85L
ENST00000219476	70	51	12297	3975	12652.9592927833	6213.87120457092	12287.7980680483	6181.96120911968	0.454374425281964	0.680327231171393	0.696477482787165	5.71516674728923e-06	0.000371592864168318	0.0310517048973005	0.565026112596054	0.0430829520766048	0.680853264891547	TSC2
ENST00000393141	57	10	3164	868	2531.92882550314	915.704835269908	2704.86911659167	996.240150114723	1.5124698310539	1.9649807144025	1.99944333075677	0.188554466144206	0.457804969547331	0.0310553162811258	0.565026112596054	0.0268895131852988	0.60413088985395	CASP5
ENST00000395209	85	19	6689	1933	6018.84504549139	2309.9704082181	5980.12513623763	2183.53539602869	1.27817312004784	1.68110599470923	1.60181124503365	0.310187024912136	0.59487305272671	0.0310710121885741	0.565026112596054	0.0507948748189681	0.689533147598692	DRP2
ENST00000286692	11	9	1861	542	1433.08335387866	460.523072156586	1397.53172504617	459.456431678606	0.420365394948952	0.453486332809038	0.461639071077095	0.0163205427869635	0.104470731114191	0.0311040976436132	0.565026112596054	0.0357722828800404	0.659943497128057	DRAM2
ENST00000204961	18	17	2386	737	2374.87169138092	1098.5737973227	2177.57026871795	1111.51205778071	0.364440719009034	0.518137934767761	0.565992382209657	0.000502663138791102	0.0106158541233741	0.0311154932973403	0.565026112596054	0.0645636496901763	0.714389479350435	EFNB1
ENST00000332272	22	20	2616	948	3658.47802051587	1729.77297525863	3339.46643486858	1688.37575508766	0.427260812581914	0.542946095308154	0.577276894183878	0.00204960720862642	0.0267125984547707	0.0312510462985268	0.565828259080132	0.0540499345639334	0.689533147598692	CHST6
ENST00000428762	374	161	24373	6776	20554.7691763054	7225.27274100227	21079.3407979182	7395.86760268642	0.648004293356391	0.817690973806594	0.816179687209562	2.93004149196065e-06	0.000239931699530363	0.0312674943004482	0.565828259080132	0.0297404752389296	0.624659268083856	RELN
ENST00000319264	16	1	1590	471	1574.8803593901	667.270459114213	1564.61115053615	658.406043434014	2.86981132075472	3.88956774785165	3.86649035491481	0.0956244752610948	0.308099645607388	0.0312924958935161	0.565828259080132	0.0320773901652918	0.640809543463136	LURAP1L
ENST00000272224	11	13	2954	1105	4680.30282101528	2351.18861125895	4139.75325733073	2250.28861559036	0.3653399748525	0.466138604287973	0.4985274351395	0.00302260196570555	0.0341839544785983	0.0313575998096943	0.565828259080132	0.0519270620826558	0.689533147598692	GDF7
ENST00000250003	20	19	2173	716	3238.88385400444	1564.28931201608	2944.18408547994	1528.17739036302	0.379498389323516	0.532971721904152	0.56904953834227	0.000536385329071321	0.0111250290474052	0.0313826236044353	0.565828259080132	0.0554071471563829	0.692988526393954	MYOD1
ENST00000393096	62	40	3118	887	2495.44099482626	1044.08004998838	2610.04762872744	1087.69485830001	0.454575321891769	0.657085131015543	0.654572942788529	3.30444617122377e-05	0.00144528874649796	0.0313838628534702	0.565828259080132	0.0298364355437808	0.624659268083856	SERPINA10
ENST00000241651	17	16	1541	484	1623.46614213732	734.245187692255	1550.92901037671	719.955325032865	0.37290529449937	0.51109362524857	0.523032606820145	0.000928504496753013	0.015578853871859	0.0314455981115975	0.565828259080132	0.0382947799124336	0.665384673415354	MYOG
ENST00000368102	0	2	1602	522	1840.19028257455	795.305478455822	1666.02530845821	812.308890915413	0.333333333333333	0.333333333333333	0.333333333333333	0.0132312036908592	0.0914021870566317	0.0314609688287938	0.565828259080132	0.0428337790351259	0.680853264891547	C1orf204
ENST00000358268	35	20	4794	1245	3429.46211491806	1082.13676457125	3806.4944050219	1071.50066197376	0.480451755170153	0.573521131925498	0.516773667751127	0.00389087201629239	0.0406411180522479	0.0315673808128537	0.565828259080132	0.00990806956070934	0.506929405844083	LCA5L
ENST00000238831	19	1	1680	525	1279.15909393266	452.075829610731	1339.41501391853	449.40648849674	3.46875	3.8574560050214	3.68748229365354	0.0482681480094494	0.209222234567801	0.0315894021122258	0.565828259080132	0.0379952054288408	0.665384673415354	YIPF4
ENST00000438132	47	32	7334	2143	6592.18752499325	2755.81438582449	6630.88159136661	2785.88120140425	0.44646767649222	0.625696857731026	0.628680507153984	0.000143580239446418	0.00432734888331565	0.0316041096498313	0.565828259080132	0.0334261904262505	0.648356051172859	C16orf62
ENST00000375559	52	36	3448	953	3551.38126128497	1549.45088529414	3365.24268803358	1733.66876589211	0.415469994356305	0.640198773282924	0.751048347519375	1.15798813648455e-05	0.000642257956848941	0.0316750724545882	0.565828259080132	0.171297842579756	0.798884003982879	F10
ENST00000269844	62	42	10536	3036	11407.5615407467	5046.44145334621	10721.1847090044	5159.27543876871	0.438734968480161	0.661101544183716	0.71711152913003	1.04011376709269e-05	0.000597893211812224	0.0316780575336195	0.565828259080132	0.0855292124470597	0.7435088272814	PRDM15
ENST00000422970	26	18	3100	851	2442.36340410907	885.251915262263	2684.11644852747	896.431467106585	0.428285229202037	0.548625482102498	0.509651874211771	0.00177489002075448	0.0242157812383694	0.0317523834500577	0.565828259080132	0.0150830626706754	0.546268252762476	IPCEF1
ENST00000356896	9	11	3861	1215	4537.18347642464	2185.53740710506	4428.26133570935	2047.82725044036	0.319347319347319	0.444604387026862	0.430167072671403	0.00113085759087748	0.0178469888887573	0.0317733326901393	0.565828259080132	0.024547339323186	0.592110438132971	IFFO1
ENST00000522678	3	6	2165	814	2306.10733583411	1136.58611141854	2036.54681457424	1073.44408702278	0.303992081821181	0.354082494728678	0.368752988989746	0.00808385648666989	0.0673270218009626	0.0318088767967301	0.565828259080132	0.0424813458999945	0.680447601262081	GPBAR1
ENST00000374155	38	6	4211	1261	3818.53337320116	1499.43653824959	3883.59322018578	1426.97064011878	1.76846354785087	2.27451282187351	2.13750787149049	0.138356777947193	0.382525047128208	0.0318452155690065	0.565828259080132	0.0476675382502229	0.689533147598692	RUFY4
ENST00000550722	202	110	29324	9133	27140.0633963377	11468.142978766	27173.432411504	11385.2728191438	0.575794386666028	0.777981195422622	0.771487035949846	1.78205027118697e-06	0.000162823119514767	0.0318475166248819	0.565828259080132	0.0265215871830292	0.599498376949722	HECTD4
ENST00000262738	172	108	20463	6672	24738.7860966563	11944.7904106946	22832.4887751459	12259.8156705616	0.523678225232653	0.77108154633846	0.856465396482338	5.51629221031073e-08	1.05233882165928e-05	0.0318735723830021	0.565828259080132	0.201967901471895	0.815509041780357	CELSR1
ENST00000381842	3	4	2042	748	2219.12732275711	663.104674815462	2350.46158753171	541.943069002836	0.419784524975514	0.379287957391719	0.338341270126081	0.0700318686017812	0.260139945145108	0.0318802711852913	0.565828259080132	0.00921205179200264	0.502338276040568	PRB3
ENST00000370654	12	10	2463	687	2158.68330670952	739.404002694613	2287.33683656456	739.747440567434	0.39519433063891	0.464573234179675	0.443719920950112	0.00723867010118879	0.0625190611724564	0.0319103380869379	0.565828259080132	0.0217890529364782	0.581856580666255	RPF1
ENST00000373115	26	22	3291	1029	4097.7538812956	1880.68617037433	3776.78615999497	1931.83062593203	0.39693234513099	0.562297380745575	0.621697000599644	0.000343090720074978	0.0079947045644317	0.0319631801973542	0.565828259080132	0.0790889850587432	0.736270938291801	CHST3
ENST00000252506	2	5	1104	336	1363.43696735216	679.505556588721	1301.99054280821	692.860813333072	0.268115942028986	0.332792316491253	0.344051675889716	0.00262484544920895	0.0313040445221296	0.0320884894825982	0.565828259080132	0.0414333734653841	0.676776644769087	GADD45G
ENST00000358540	17	16	3907	1187	3903.71109834777	1770.53086376472	3855.21049820287	1851.99035446763	0.362637197187552	0.512374219808421	0.53920984173659	0.000621713099976285	0.0119523138600092	0.0321354813531431	0.565828259080132	0.0491333744568227	0.689533147598692	PTPN5
ENST00000383763	64	47	5892	1929	7184.72542029426	3505.99857126381	6714.88866970317	3450.44509895791	0.457357433808554	0.671472639392384	0.705966578510514	1.55501715676755e-05	0.000810663598843383	0.0321414994650455	0.565828259080132	0.0616533593279759	0.708147137564689	TRIM71
ENST00000311417	32	4	2023	587	1782.28570742858	657.733330772248	1844.4283309319	604.440277030804	2.05704399406822	2.56185102051663	2.29735326015222	0.1019914826278	0.320349581765626	0.0321527666125103	0.565828259080132	0.0589505727202	0.703839025049981	ZMAT3
ENST00000370193	9	12	1909	629	2550.38652277215	1365.2895538525	2422.15282658163	1319.62816822242	0.305032840391667	0.44753374786249	0.454103542920193	0.000593438363439635	0.0117202388956906	0.0321892708107105	0.565828259080132	0.0358993936316258	0.66110601266368	LBX1
ENST00000262306	0	2	1121	337	1196.50416218861	522.057088642079	1133.71013659958	535.267443406133	0.333333333333333	0.333333333333333	0.333333333333333	0.00989990729488088	0.076053367487832	0.0322754538359275	0.565828259080132	0.0395741108684786	0.672419382180275	TCEB2
ENST00000325935	30	5	3302	1180	4164.82157483843	1873.44253786899	3754.09384641286	1829.45694413406	1.95346254795074	2.4157936751168	2.60328255718597	0.105751030421855	0.327127207434677	0.0322825700979838	0.565828259080132	0.0198450707800361	0.57029539001157	NEU4
ENST00000315396	37	29	4649	1390	4840.89790261117	2244.7594946129	4635.16337898424	2258.26476696909	0.402086470208647	0.605238952026352	0.634216837294215	5.39222566592489e-05	0.00216001947739681	0.0322959220122225	0.565828259080132	0.0529700015145547	0.689533147598692	CCDC114
ENST00000453386	37	3	1975	626	2167.96098929337	589.397851886856	2497.77648388623	491.956164625789	3.18189873417722	2.76477317021762	2.07185818152487	0.0142420515848356	0.0958302385708321	0.0323043896011044	0.565828259080132	0.126637000965703	0.779295851315623	TRA2B
ENST00000361921	10	10	1759	491	1475.54865690038	585.638485295268	1433.16269428327	605.11256264667	0.344668975140834	0.451723097621743	0.47474711004892	0.00228142580186776	0.0285307634303767	0.0323046857571922	0.565828259080132	0.0467816136936244	0.688986539704286	DIO1
ENST00000446248	49	38	8505	2988	10322.6340192454	5060.47658734374	9945.57340043442	4613.51264956979	0.4670465337132	0.641572451167573	0.608459569893562	0.000170188225764571	0.00489027494366344	0.0323180869047595	0.565828259080132	0.0162299913799255	0.546268252762476	CAMSAP3
ENST00000377707	32	6	3491	1099	4299.80915929353	2021.72964214894	4128.85849600202	1882.06918373675	1.58198633220117	2.29229966633468	2.22666428913509	0.238850875449956	0.520564422016624	0.0323473001336389	0.565828259080132	0.0390991156221044	0.66885987352445	SHB
ENST00000376954	62	9	4780	1178	3463.37987284768	1060.00548142394	3753.23864024797	1196.84863226404	1.62794979079498	1.99757815374284	2.07708225649803	0.133305186843594	0.374583691098219	0.0323547703409887	0.565828259080132	0.0235976089045071	0.585220700831777	ZNF81
ENST00000296525	65	12	2278	692	1940.80728259091	693.430953704613	1973.76563569085	690.521180062073	1.59579928412237	1.86337287007025	1.82617123378538	0.109270434047876	0.333442356619119	0.0323658350908195	0.565828259080132	0.0385162050261876	0.665977409616151	ASB5
ENST00000262776	25	22	4024	1250	3929.96709393237	1868.35120619406	3773.58041849608	1934.98287412785	0.381126285763679	0.56022979591607	0.600838121064361	0.000195125063318046	0.0054111359412161	0.0323722384056288	0.565828259080132	0.0614691091699322	0.708147137564689	LGALS3BP
ENST00000324589	70	44	3895	1127	3663.24090286553	1530.09228144127	3620.84216019974	1686.29416372717	0.472314933675653	0.671959329887405	0.746673645021057	3.55674165590061e-05	0.00152834245411967	0.0324153607300743	0.565828259080132	0.11769763740873	0.771040217672671	GALNT14
ENST00000270642	10	12	2243	790	2894.39871150337	1431.22418443366	2678.72467145421	1425.1194901528	0.347851435234404	0.45729281518963	0.486164748281887	0.00232179816713589	0.0288934883021355	0.032430824757185	0.565828259080132	0.0508771303977948	0.689533147598692	IGLON5
ENST00000380445	23	19	5786	1774	5577.63391596505	2402.83793836591	5460.53916416188	2296.62966891709	0.402592464569651	0.545418607738205	0.533674604256781	0.000869794697172006	0.014994673230294	0.0325678860910241	0.56714331482375	0.026483459468913	0.599498376949722	VPS16
ENST00000403593	16	16	2223	747	2129.14111580699	1017.1718953294	1932.79496711729	974.198000025564	0.375089306977852	0.508459416540279	0.533210234115212	0.00119666403243451	0.0185394184753174	0.0325844508366748	0.56714331482375	0.0481663242809397	0.689533147598692	SDSL
ENST00000518698	82	16	3739	1112	3420.63950915936	1187.33666307865	3540.72566211607	1193.00255304918	1.49336878372638	1.73311668444636	1.68405051734621	0.120285257814113	0.351186020123276	0.0326095275690321	0.56714331482375	0.0429994069475478	0.680853264891547	C8orf34
ENST00000432126	19	16	3499	1145	3314.49957727998	1372.55870656667	3267.26404435473	1294.91802312797	0.424558277154817	0.52164941479497	0.501781704912509	0.00384527727790728	0.0403591375722311	0.0326780187727739	0.56714331482375	0.0229612365520078	0.582823139229821	KIAA0141
ENST00000548278	0	2	1791	639	1942.51075341589	851.943259822867	1899.78727815731	816.577898489139	0.333333333333333	0.333333333333333	0.333333333333333	0.0179028178138892	0.110249349857792	0.0327234794309352	0.56714331482375	0.0309984942465271	0.633844358209318	RITA1
ENST00000238156	18	2	2295	693	2366.657139885	1130.86213090889	2304.93726999783	1178.33268681123	2.14509803921569	3.20031929048936	3.40066024625797	0.162145466519399	0.418315544475666	0.0327381563349334	0.56714331482375	0.0243012524952007	0.590853982236253	CCDC92
ENST00000256545	17	1	1670	517	1502.0511128684	589.93914463296	1636.51319896646	566.294602199855	3.1314371257485	3.83842349732309	3.44131701579843	0.0709433583338887	0.261698916326392	0.0327562696611126	0.56714331482375	0.0504186819748808	0.689533147598692	EMC7
ENST00000425825	11	0	2039	580	1918.1331643919	794.690020582136	1994.83211856894	760.567382092765	4.12898479646886	5.55734272712751	5.19395753915483	0.0769116216654537	0.273522900507135	0.032777892201178	0.56714331482375	0.0405682883432824	0.676527844033988	BRMS1
ENST00000220676	474	117	15349	4064	11424.7702986648	3513.65390134906	12394.2691385198	3530.09557317404	1.07205405089052	1.24387526200758	1.15256901722412	0.496701778364952	0.741042895831186	0.0328002239679173	0.56714331482375	0.165251528119431	0.795426656147421	RP1
ENST00000253861	92	22	6834	1941	5628.82360649808	2221.18503930438	5891.58754351957	2294.33001145091	1.17956254532962	1.62191467642196	1.60117726440864	0.46796249460242	0.718859296194851	0.032952207249212	0.569204296364499	0.0379652474730005	0.665384673415354	EXOC4
ENST00000399820	55	29	9506	2581	7410.37135357452	2406.76473840542	7779.26005386155	2411.0425369068	0.531106669471913	0.628769352647202	0.601542214434002	0.00322422242275054	0.0358338676433735	0.0329901416239977	0.569293099992644	0.0191409066678331	0.563625759069724	WDR19
ENST00000398484	21	3	3384	1161	4264.14819458824	2095.80423153169	3778.05737077742	2003.38271849081	2.05119680851064	2.83034470507042	3.03390671180107	0.142829037258307	0.390535846086662	0.0330307251052012	0.569427396053916	0.022575675455637	0.581856580666255	FGFRL1
ENST00000339615	35	5	3233	907	2888.20689273291	1098.34317113654	2955.87100376234	1102.52934241589	1.80317558511187	2.38499868704604	2.34247919566626	0.150272426415036	0.401651935729795	0.0331165209240857	0.569741681289711	0.0370386207832006	0.66453828717954	TTLL13
ENST00000292174	13	1	2526	831	2508.48299193015	1300.48068074636	2327.10532628386	1360.69822337146	2.63836104513064	3.86981532346252	4.30066099802981	0.126802355931314	0.363069255973545	0.0331335854827293	0.569741681289711	0.0210410778398883	0.573427176295856	CXCR5
ENST00000412232	44	35	8942	3109	10464.8445078278	5162.36460989457	9458.85661923198	4869.95283854314	0.452726210889933	0.63070663550778	0.65704670742193	0.000170427208578133	0.00489027494366344	0.0332028384368531	0.569741681289711	0.0528810661964084	0.689533147598692	GPR124
ENST00000301656	29	21	3182	958	3010.05711351663	1195.06478344024	3095.34505364768	1270.41632260204	0.442317581852466	0.568804305831646	0.586473291006662	0.00156571683377092	0.0222247295455954	0.0332428743807851	0.569741681289711	0.0446142911976644	0.681445879109071	KRT27
ENST00000394833	22	18	3177	972	2683.23244984494	1129.8504758661	2699.84366445575	1217.65151556528	0.406888325629939	0.540195718051122	0.574851550326737	0.00127596027191233	0.0193127819014276	0.0332787566026218	0.569741681289711	0.0571932037453723	0.698231916215551	SLC39A8
ENST00000334493	25	4	2536	857	3309.86971770596	1577.24672650891	2870.40905063703	1550.73261827161	1.88966876971609	2.58264170651721	2.90123977265097	0.155326759865528	0.408815959866156	0.0332812055128968	0.569741681289711	0.016320917875975	0.546268252762476	WDR86
ENST00000221132	11	11	3204	1017	3127.52271466574	1298.70358197981	3012.09249243042	1357.01824439776	0.374297752808989	0.46397910063633	0.49631314514988	0.00449242111591529	0.045210684389733	0.0333268379200601	0.569741681289711	0.0548743173223728	0.69146701068055	TNFRSF10A
ENST00000381150	16	16	2086	713	2121.80931539405	1016.75890473228	2054.94054725271	921.029615839854	0.380519993232192	0.509829918370599	0.480661233817521	0.00145105878196247	0.0210445952003913	0.0333398088363172	0.569741681289711	0.0197405606522505	0.57026089354997	SDC1
ENST00000374542	17	14	5089	1580	4807.41663755603	1869.6488495117	5096.22351281805	1770.87905358378	0.418536713172201	0.507430495253228	0.460486964320464	0.0049328651962299	0.0479035969613323	0.033344328812808	0.569741681289711	0.0136741687126096	0.546068606572166	DAXX
ENST00000413366	46	29	4788	1269	4277.40052061328	1636.99844687756	4313.27748983817	1797.77726722474	0.439724310776942	0.620153359448721	0.672427807602371	0.000163262815631586	0.00475544040161802	0.0334212030100989	0.57049369149982	0.0788063849077819	0.736135800007809	PRKCA
ENST00000052754	52	10	2499	741	2026.52788841165	799.330084362362	2133.00531540569	781.924170755754	1.49263341700316	1.95550287691242	1.82384842327357	0.206284706835191	0.479077258951026	0.0335526888149503	0.570963374232005	0.0573159525453917	0.698231916215551	DCN
ENST00000304623	206	124	8370	2664	8989.30140149974	4252.98508968773	8739.51567046843	4090.31344982589	0.532524731182796	0.787695675421011	0.77930550701922	1.18591600409811e-08	3.11931845926411e-06	0.0336810179440218	0.570963374232005	0.0264337076890701	0.599498376949722	CTNND2
ENST00000356955	30	23	5816	1960	5775.89739675954	2478.45312690845	5507.17165167353	2308.50579843189	0.46291838606144	0.578045032801369	0.565643842348665	0.00228852517484182	0.0285818683706864	0.0337093048036966	0.570963374232005	0.0269902550715632	0.60413088985395	ADAM15
ENST00000418390	33	23	5604	1587	5127.99403249643	2023.13960956629	5424.01114005112	1920.94780274828	0.431053711634547	0.584143304807252	0.528631601025926	0.000606133673302679	0.0118174752793125	0.033724464662625	0.570963374232005	0.0110766334239629	0.520365477909055	TCEB3
ENST00000373921	26	22	4388	1408	4229.90601777028	1952.93692460291	4105.63819273244	1985.33768443287	0.406206650548928	0.565397144773212	0.590115511487372	0.000501484502545807	0.0106038623193608	0.0337247561741194	0.570963374232005	0.0503734220623251	0.689533147598692	THEMIS2
ENST00000589258	0	2	852	264	771.960442846164	342.488546755194	736.964820238106	328.776806784136	0.333333333333333	0.333333333333333	0.333333333333333	0.0110668852140945	0.081753826064685	0.0337376736826335	0.570963374232005	0.0342321652802876	0.655105550352451	no_symbol
ENST00000358278	17	1	2046	519	1795.00282293382	699.201944423115	2012.1015934463	652.910157515767	2.65615835777126	3.81097893087581	3.25817898905319	0.121113213475897	0.352577280166441	0.0337405021647919	0.570963374232005	0.0616581194303721	0.708147137564689	TPM1
ENST00000481272	15	0	3774	1005	2732.93352753245	821.085455043279	2953.9307813201	809.591286248232	4.99443561208267	5.50661595006648	5.11108796811293	0.0456507387662345	0.202167557393324	0.0337639787721578	0.570963374232005	0.0426029477586613	0.680447601262081	FSD1L
ENST00000253110	2	4	2026	602	2315.00023390302	892.637143629836	2184.80508640536	889.295685634616	0.318854886475814	0.354235344006834	0.362814649447337	0.0107513854985923	0.0802305685738566	0.0337715925131152	0.570963374232005	0.0414846212841515	0.676854347267735	C19orf66
ENST00000259324	52	42	5593	1706	5668.57140199738	2958.09714883599	5369.73457783939	3095.07665825075	0.392122212566372	0.654320240542978	0.720289037182437	1.05279489975528e-06	0.000113518754408395	0.033811610212017	0.570963374232005	0.10225674172067	0.76301057560767	LRRC8A
ENST00000253193	10	11	5208	1731	6638.59185427426	2979.13898319533	6004.95278224001	2797.06303831021	0.360311059907834	0.457300565214144	0.471493898417581	0.00366615785538513	0.0389978556185575	0.0338877422705474	0.570963374232005	0.042580589614722	0.680447601262081	LRP3
ENST00000361871	0	2	825	228	874.533218250072	388.668542153818	865.850356955383	400.46191184681	0.333333333333333	0.333333333333333	0.333333333333333	0.00714224911560478	0.0619637404532229	0.0338918958791576	0.570963374232005	0.0375727872633174	0.665384673415354	MSRB1
ENST00000419869	20	13	2465	694	1959.35303177644	608.39886705684	2068.3330978547	581.659839841223	0.473630831643002	0.515014400300168	0.473173642958137	0.015621857260598	0.101933993654574	0.0339130125052901	0.570963374232005	0.015473256018679	0.546268252762476	STRAP
ENST00000335473	268	141	17730	5382	17163.5567888121	7245.26164161935	17278.9733823548	7145.70570333979	0.5799456638307	0.803739345072524	0.78754356976525	8.64050956160735e-08	1.51514389888387e-05	0.0339234979455228	0.570963374232005	0.0203567785055898	0.571729456642324	MYO18B
ENST00000260372	12	0	1678	446	1252.70841238933	469.5131922868	1292.16766065862	473.935226352791	4.18951132300358	5.49758160136834	5.40130401757207	0.0741121633793293	0.268003580458081	0.0339428257745726	0.570963374232005	0.0359114614021803	0.66110601266368	HAUS2
ENST00000252711	28	4	2504	700	2274.94134764945	957.101271933548	2317.87510452148	945.766884538486	1.76549520766773	2.556002333144	2.48497840245319	0.200653294075233	0.472637881295257	0.0339749519344275	0.570963374232005	0.0398989849298613	0.672520949170131	NDUFA10
ENST00000377671	16	1	4598	1288	4115.01685176875	1701.23425892087	4141.47691693394	1671.33707164177	2.74097433666812	3.80736776096483	3.72848511323658	0.110577775733995	0.335423761443676	0.0341822396850338	0.572924035376196	0.0372147506863768	0.66453828717954	ZNF133
ENST00000402198	99	20	9927	3060	8659.72000731865	2923.46482305315	9325.31947155362	2781.6327931617	1.50079868756206	1.63913106416099	1.45383486458839	0.0824878221633814	0.284689581064871	0.0342111069416481	0.572924035376196	0.109675709601187	0.768294642046998	SETD5
ENST00000389722	157	93	16294	4667	15869.3557529776	7131.73201227197	15916.3307240831	6859.55496231898	0.489028071943987	0.761236497049333	0.73045974827211	1.37802261954502e-08	3.46702502540601e-06	0.0342238376781685	0.572924035376196	0.0146495713170823	0.546268252762476	SPTB
ENST00000269095	64	16	3768	1209	3998.53921787961	1791.54128867519	3836.00783533247	1729.2125761949	1.26676657924316	1.74559603818067	1.75589429592009	0.370726927892545	0.647038267340902	0.0342499484925069	0.572924035376196	0.0323680002879773	0.642915886726872	MPP2
ENST00000262545	63	39	4451	1300	4395.85809172651	1773.61387999434	4222.99008009436	1816.08744560427	0.485008986744552	0.660471346595253	0.702325229890858	0.000160568018426952	0.00469269494931295	0.0342566329908117	0.572924035376196	0.0722072578953331	0.729787559318103	PCSK2
ENST00000296792	13	10	3618	1053	2781.64272258758	902.832680935238	3083.47939892164	879.502922162609	0.434871099050203	0.474489652425766	0.427999893181841	0.0162753123681208	0.104296575382273	0.0343690904317939	0.573454530758655	0.0140275737550122	0.546068606572166	UTP15
ENST00000401695	5	6	1030	338	1051.11865090899	377.4252759469	1068.33024673495	399.792494752287	0.377253814147018	0.399335783575846	0.410158446506419	0.0217663501892462	0.124420098546366	0.034374579385604	0.573454530758655	0.041847057709631	0.6786470951052	RPS14
ENST00000337526	59	11	8286	2451	6982.75695271968	2573.59554360095	7441.21812881433	2550.40712407049	1.53768404537775	1.89544157487485	1.76847432453615	0.156206061016867	0.410074004714756	0.0343874519884654	0.573454530758655	0.0597423718006011	0.704760457548251	RTN4
ENST00000544455	235	49	24373	6398	17213.059879902	4994.88883759076	18935.7058860582	4982.72098551665	1.25376687317934	1.3838468523593	1.25675287168306	0.141689381930325	0.38815333285631	0.0345028125387164	0.57355785963612	0.13753734274175	0.779544566222872	BRCA2
ENST00000328405	166	44	7736	2236	6280.20299915474	2377.70999327673	6599.13411467692	2477.18873671073	1.08845225784212	1.41885032108768	1.40696056027315	0.609422549247304	0.804285803172662	0.0345301800315216	0.57355785963612	0.0391487941805518	0.668920341510216	KCNH8
ENST00000319441	78	50	4368	1239	4070.83790905727	1783.50669782277	3950.74379373102	1912.96916593346	0.45343137254902	0.689670416744754	0.760156383019977	3.72605170110832e-06	0.000281235902309741	0.0345618855638887	0.57355785963612	0.120246056594673	0.771537555798409	PCK1
ENST00000225525	0	2	857	268	898.005252207064	402.446764034945	904.437421894717	372.800104561649	0.333333333333333	0.333333333333333	0.333333333333333	0.0114408558858357	0.0832062246242594	0.0346421278061899	0.57355785963612	0.0276120031676062	0.608160996520586	TAX1BP3
ENST00000305632	31	24	3095	937	3182.53658908526	1398.03455448012	3043.63324485596	1351.6341459413	0.41540549273021	0.584711050141805	0.590666327422945	0.000341530401717121	0.00796904270673283	0.0346685684697772	0.57355785963612	0.03839328997043	0.665384673415354	TBL2
ENST00000372478	9	11	2873	1015	3553.75566843908	1736.59490270428	3411.56723536353	1582.70947490841	0.348300266852303	0.449831848860228	0.431276675582843	0.00326057734834331	0.0360677190260896	0.0347021760803893	0.57355785963612	0.0250589136563571	0.59303600921417	C9orf50
ENST00000324093	87	61	13124	4210	15051.632862498	7430.64439115968	13991.8457251767	7335.82620024586	0.466264710798242	0.708869285989561	0.75183044278079	1.56597824113554e-06	0.00015242600647815	0.0347141893753123	0.57355785963612	0.0806865951354026	0.736270938291801	PLXND1
ENST00000308824	22	16	2529	729	2193.11235611794	807.607243606261	2354.86843957524	835.558993533946	0.431861000628009	0.535378587308302	0.518004866474497	0.00352002909132817	0.037837588251057	0.0347311962767655	0.57355785963612	0.025648826177747	0.5968681266028	PCMTD2
ENST00000297581	82	49	3262	977	2571.67680183791	1052.08668476945	2617.50952779192	1110.0969949745	0.511195585530349	0.690932739988471	0.71553102001274	9.54829820256911e-05	0.00328885826977381	0.0347800179861683	0.57355785963612	0.0563602328683229	0.694826185189068	DCSTAMP
ENST00000331462	20	3	2206	755	2887.7606754962	1479.37695930771	2680.124509669	1486.38163706521	1.96124206708976	2.8114604628784	3.02297124014731	0.170551469210671	0.431851444792481	0.0347815571564963	0.57355785963612	0.0234711330403529	0.585220700831777	HOXD1
ENST00000291182	8	7	5354	1297	4051.15036898084	1247.55087273869	4432.6127761328	1278.23609922121	0.367248785954427	0.432949781941207	0.413370801551585	0.0079190597299415	0.0663267823126111	0.034798349004698	0.57355785963612	0.0240402932623001	0.587802100047225	ZNF235
ENST00000263519	109	72	8385	2604	8931.25413213873	4287.54458693916	8539.52673137293	4673.74997173962	0.477403386673855	0.730501672794281	0.830911713604862	3.61097925995891e-07	4.64345184836197e-05	0.034812723417452	0.57355785963612	0.214912482510677	0.827092101911876	ATP2B3
ENST00000229771	33	25	3723	1164	4141.47755115996	1805.68236577883	4109.46175128835	1834.36170473822	0.435287919171884	0.591845587944554	0.605014644065317	0.000564933337385344	0.0113951845872385	0.0348339352382442	0.57355785963612	0.0435577972699435	0.681445879109071	TULP1
ENST00000437822	13	13	4810	1625	4997.10799955906	2233.24351385125	4801.67600157678	2301.38093644584	0.385135135135135	0.486413822935586	0.516480795514665	0.00367875463874958	0.0390839538119294	0.0349154845628986	0.57355785963612	0.0551621763896727	0.692734819981238	TAF6
ENST00000327419	14	1	1315	467	1559.03724680406	736.583499016535	1397.7605385939	753.959686781866	2.98593155893536	3.80722341861006	4.27583832262304	0.0852708090674185	0.288840404082924	0.034943736032845	0.57355785963612	0.0212623743651911	0.577536992983676	C11orf87
ENST00000265981	14	0	1633	446	1316.26170956473	418.184467477314	1411.00155333404	385.243871703184	4.82363747703613	5.44788639078351	4.82240132273458	0.05053441904261	0.215441432853563	0.0349444713166421	0.57355785963612	0.0505717115338606	0.689533147598692	RNF141
ENST00000544848	1	4	866	304	1109.32849968313	597.657743314097	1045.74738510276	536.278976084334	0.270207852193995	0.307751264568577	0.302563770892267	0.00588234113129848	0.0540417891188119	0.0349553119524778	0.57355785963612	0.0294248442667915	0.624322354606561	H2AFJ
ENST00000409406	9	9	2511	774	2757.05446871098	1059.43070427672	2609.13736270832	1076.64805465054	0.37741935483871	0.445835617203035	0.471380695794287	0.00821527710054856	0.0679765222631142	0.0351073965224433	0.574915986821301	0.0524249626001211	0.689533147598692	RBM4
ENST00000222345	121	77	12164	3874	13669.8099610848	6406.25400149437	12893.834888985	6404.03380986958	0.506874003996661	0.739817221389488	0.783302125978205	1.27435682437485e-06	0.00013090434598312	0.0351364311095164	0.574915986821301	0.0882995137731208	0.750551738572605	SIPA1L3
ENST00000383096	143	27	6296	1516	4351.91086815545	1273.99209996042	4977.3437707151	1300.17558647242	1.26545198765656	1.53079537778799	1.36979582907735	0.245348300439316	0.528522054932228	0.0351374344480069	0.574915986821301	0.120233601350102	0.771537555798409	CCDC178
ENST00000374114	21	14	6371	2026	5481.84812497737	1794.99063748966	5553.09197168705	1649.12354640558	0.511871501072568	0.525086315513815	0.482430168647059	0.0281850088296843	0.147822281958707	0.0353536921204724	0.577544331686823	0.0160376123298842	0.546268252762476	RBM12
ENST00000305943	0	2	886	257	936.801267096311	423.175483793351	940.073432230537	376.557539534894	0.333333333333333	0.333333333333333	0.333333333333333	0.00864399850883222	0.0699905849409176	0.0353646097110076	0.577544331686823	0.0254502417163943	0.595410507294531	RNF187
ENST00000367028	26	3	2045	592	1593.21130591941	615.147613520159	1602.78927901104	716.629808906196	2.13166259168704	2.75968560982788	3.15624214854022	0.118217905921295	0.347869829598212	0.035421841411445	0.577935307239365	0.0166094225355795	0.546268252762476	HSD11B1
ENST00000371923	65	41	3571	1046	3188.723421515	1326.38067313215	3092.72285202778	1305.87719457506	0.477130589004014	0.667556792789601	0.677279141641783	8.11050531652541e-05	0.00292720108721167	0.0354874116286624	0.578010504152011	0.0427632139621326	0.680853264891547	CYP4B1
ENST00000316610	4	6	1917	603	2132.17249520542	898.167527117383	2137.05664538251	878.859566611769	0.322602280348759	0.383568711962518	0.377855811573015	0.00750450147577734	0.0639245071734517	0.0355183105930711	0.578010504152011	0.0317518492127741	0.638976556479672	MBLAC2
ENST00000396352	39	31	3002	994	3641.15723378731	1754.40428713911	3316.77541268998	1649.45523027042	0.43479347101932	0.618475458189507	0.637342759310977	0.000172086818869595	0.0049054633424896	0.0355339446855719	0.578010504152011	0.0491932797184995	0.689533147598692	HOXA3
ENST00000397203	80	16	7941	2112	6643.37823737606	2344.49529445521	7340.89868271223	2255.68693303478	1.31040689793107	1.71956278563212	1.50483140811014	0.296335456104883	0.582602889918546	0.0355875889088581	0.578010504152011	0.114075385373245	0.770126941375185	ERC1
ENST00000278314	41	4	4427	1036	3250.5480126995	907.696381947478	3700.86798585627	914.38364236785	2.11895188615315	2.48980168971201	2.22599657595773	0.0846986835502799	0.28797219549637	0.0356094870984542	0.578010504152011	0.066003132323302	0.714389479350435	ZNF214
ENST00000219479	0	2	1273	419	1582.35890959149	716.911187135478	1439.54214921408	715.352926825507	0.333333333333333	0.333333333333333	0.333333333333333	0.0137001825757114	0.0935254304028118	0.0356372441295536	0.578010504152011	0.0448384683927297	0.681445879109071	NME4
ENST00000311601	53	36	6318	1890	6265.39984025796	2713.8098980782	6264.721771161	2697.77859039505	0.455532455532456	0.647474151324735	0.643875737881677	9.45180133516331e-05	0.00327073340010645	0.0356595190061523	0.578010504152011	0.0333028065747255	0.648118810193796	SH3PXD2B
ENST00000394754	68	34	8326	2321	6304.54016453372	2035.36150975016	6899.82277874729	2026.67143213162	0.570172609038811	0.65580458821727	0.599243052235409	0.00478358345243032	0.0469169540871132	0.0357885647743329	0.579561086270913	0.0103899623046109	0.508174763417875	STON1-GTF2A1L
ENST00000311085	173	35	21263	5989	16258.900585415	4841.41474595477	17486.9694779741	4714.65399206383	1.38132488882618	1.45872862263638	1.32340145417418	0.0728931969207329	0.265901638693827	0.0358707472263768	0.580350579543245	0.12001875744674	0.771537555798409	DMXL1
ENST00000313860	64	37	7614	2142	6795.99542274245	2556.10608859313	7258.19362268418	2532.48460224823	0.500124424536519	0.659780133252066	0.613960242979153	0.000365888148007363	0.00842416213449314	0.0359417732009808	0.580773887806803	0.0134686379303856	0.546068606572166	LIMCH1
ENST00000395841	29	3	2620	701	2169.70210007444	744.36396244651	2226.28146347609	761.243259201281	2.18979007633588	2.73727174461049	2.72902779579001	0.103848974707581	0.323745353523098	0.0359672034487587	0.580773887806803	0.0365447911814197	0.664391349749861	RAE1
ENST00000232888	21	17	3256	1028	3473.34182335842	1436.70068833499	3418.41932171881	1351.97387351907	0.423901173901174	0.538131382612161	0.516968478896345	0.00275523041819711	0.0322309973449473	0.0359972755345691	0.580773887806803	0.0249116637478901	0.592110438132971	RRP9
ENST00000266037	164	85	14236	4043	12588.6520788727	4934.7768314661	12904.9850632384	4859.77511613305	0.553206087416768	0.759166610595969	0.729759550138381	4.89393446940515e-06	0.000341199607987444	0.0360479283764781	0.58085026760112	0.0163929537776026	0.546268252762476	DOCK3
ENST00000222248	50	39	4281	1515	4671.74352711505	2337.10857156613	4290.8794698857	2386.69544619124	0.467361597757533	0.650330927843488	0.720281545118423	0.000146855001700898	0.00438795667732804	0.0360689279074889	0.58085026760112	0.111782292513167	0.769819067125791	SLC5A5
ENST00000503143	2	4	1665	540	1529.46776836407	600.4219803129	1523.97331879588	633.031652894868	0.32972972972973	0.357027691000018	0.366152949028015	0.0162856072813	0.104324037787221	0.0361947994427089	0.58134963303612	0.0446968105683616	0.681445879109071	C5orf20
ENST00000322146	27	2	6730	1703	5001.77870360016	1523.85391833071	5343.38575074745	1549.80012406424	2.61074789499752	3.07529495892562	2.94370094802914	0.0744535812690186	0.268567330173639	0.0362101885541521	0.58134963303612	0.0443694651790069	0.681445879109071	ZNF836
ENST00000324856	152	45	15712	4862	15936.1392513617	6719.34298066298	15221.2050534257	6161.50723640588	1.04425307712742	1.41499040796671	1.35933119167928	0.794307467555655	0.908285940796836	0.0362109288204121	0.58134963303612	0.0641730761090982	0.714389479350435	ARID1A
ENST00000381130	44	28	3904	1163	3540.17478825576	1365.02440292046	3431.17225792455	1453.93325495351	0.486468343697004	0.619502321708345	0.677402300790569	0.00130165425856225	0.0196322484175854	0.0362388400994482	0.58134963303612	0.0903181867542147	0.755625890146105	ARSH
ENST00000261854	24	2	3629	1060	2708.87924297507	932.977447522371	2753.02029622751	924.903385730174	2.67006521539451	3.08864979844889	3.02100951791527	0.0690547382862906	0.257748926392175	0.0362673763005828	0.58134963303612	0.040223821916038	0.674076576924574	SPPL2A
ENST00000224605	49	38	3233	1078	3889.27523388719	1925.68069098226	3611.71517078963	1807.70111826745	0.44457398462966	0.647722216923329	0.654487465106782	5.77455492007653e-05	0.00225779895073262	0.0363219685290414	0.581687614081328	0.0411485071938089	0.676656131375354	GDF10
ENST00000265148	190	40	19603	4715	13356.1037622297	4038.44758693826	15508.4560766937	4036.23721318001	1.13901555635461	1.42560405920133	1.23047509349917	0.44349263651951	0.700803947749745	0.0363968686772908	0.582349898836653	0.221953803379451	0.828093278888303	CENPE
ENST00000422728	23	1	4717	1205	3287.80009971032	916.314716063499	3597.17861667692	889.748297262377	3.437778248887	3.70506688823894	3.34448077476057	0.0489467026433469	0.210935645367131	0.036450981235355	0.582678668734589	0.0542916333472589	0.690478208724113	FAM200B
ENST00000292823	18	14	2591	721	2368.00945061169	888.528077472062	2424.48698565371	898.73898513292	0.400591792100862	0.516932476497388	0.511497589060219	0.00258644041127515	0.0309977291804484	0.0365167504591956	0.583192997214016	0.0333758978514775	0.648118810193796	PCYT1A
ENST00000433835	0	2	1392	498	1535.72672794518	703.440945750836	1451.22785344157	727.899642786688	0.333333333333333	0.333333333333333	0.333333333333333	0.0180595692662625	0.110743243540204	0.0366559148077811	0.583906136395775	0.0458406783836386	0.685041744731401	no_symbol
ENST00000595661	32	20	6268	1580	5358.9594504966	1861.9668135298	5435.61744961004	1991.13243134083	0.431731850366184	0.577065629494389	0.605808911083564	0.000980198727967268	0.0161229261742269	0.0366616584691026	0.583906136395775	0.0578674571456611	0.69957585474716	ZNF473
ENST00000446090	21	15	3267	945	2940.95365060832	1051.23425399394	3126.39864481604	1021.97537166004	0.442148760330578	0.531648827993822	0.491537633293475	0.00567556040546495	0.0528015694742077	0.0367093504607518	0.583906136395775	0.0177143766265329	0.551896570068407	DCTN4
ENST00000360534	75	14	5454	1449	4071.03637987804	1383.53398989665	4271.30969402347	1382.03662703459	1.39504950495049	1.76590718037843	1.68448031872797	0.222985417577962	0.501363404889707	0.0367113899033484	0.583906136395775	0.0557125304980741	0.694107906026833	DPP4
ENST00000226760	57	43	6112	1907	6658.75390609151	3304.71192830008	6169.48958785701	3530.7282716467	0.42692096025702	0.665655987215097	0.764101080581991	6.35477072849406e-06	0.000402623430097288	0.0367781438420737	0.583906136395775	0.17004673223277	0.798604065151241	WFS1
ENST00000375454	15	13	1801	494	1494.69698879343	598.641664326347	1431.30558752113	672.528148157338	0.365312921392877	0.500546839556322	0.574861157249509	0.00134460965713041	0.0198904155538661	0.0367950585848284	0.583906136395775	0.100811396599636	0.762435255855183	BPIFA3
ENST00000261796	4	6	1248	381	1304.99974113474	553.970670106743	1206.26547566715	514.764452196339	0.317307692307692	0.385427818279017	0.386709861412384	0.00623677176952547	0.0563614564908704	0.0367968498396877	0.583906136395775	0.0376936490138427	0.665384673415354	IL17B
ENST00000337673	47	9	3975	1083	3782.80380034548	1521.1129511477	3873.34897994904	1480.50310789094	1.38052830188679	1.98992907053262	1.89647241782458	0.329958177281313	0.612300797178363	0.0369690794585158	0.585178735112674	0.0526625402049212	0.689533147598692	ZNF394
ENST00000349129	149	32	17336	4858	13075.9952048905	4204.61116437613	14123.3566968118	4166.23307459571	1.29556641635553	1.48215860014567	1.36222248706231	0.170829839728679	0.432303415536473	0.0370113847831723	0.585178735112674	0.10186801587443	0.762435255855183	DOPEY1
ENST00000261733	16	15	3559	1103	3599.57785159643	1621.77812045921	3288.30018572638	1632.81902386386	0.372418516437201	0.513046755014604	0.559054125730821	0.00119715945338887	0.0185394184753174	0.0370909163549574	0.585178735112674	0.0721432675623619	0.729787559318103	ALDH2
ENST00000368352	20	17	6063	2064	6457.34065821219	2795.51197788411	6228.0396782249	2682.74249145847	0.433806146572104	0.536577788124467	0.534169235704587	0.00408384281860516	0.0422248429606823	0.0371396802740847	0.585178735112674	0.0357004743709658	0.659515737414342	RUSC1
ENST00000356545	26	20	1837	539	1865.31641343883	779.365211865409	1739.62342841819	753.48135332061	0.41089250071286	0.5649191424425	0.583873998144781	0.00075879647977497	0.0137645840009336	0.0371521418299373	0.585178735112674	0.0502596887826817	0.689533147598692	RSPO1
ENST00000373129	22	19	3011	913	3127.17245525676	1421.76131077	3048.81194679778	1455.17891623606	0.383543673198273	0.550112310473325	0.575023135500668	0.000471022856478674	0.0101199960253339	0.0371570978501739	0.585178735112674	0.0546853722901727	0.69146701068055	STK40
ENST00000519106	3	6	1966	671	2670.67981449326	1363.96137427527	2418.60071594487	1341.39124489338	0.28912948699317	0.361735823677336	0.380549110079014	0.00452251362196686	0.045355769195462	0.0371647870831246	0.585178735112674	0.0522786163489945	0.689533147598692	CLDN23
ENST00000262367	215	64	16971	5016	16450.8703051629	6580.84589428072	15683.0701422981	6330.14623577905	0.993016140656233	1.33856162297365	1.35046606440411	0.960130489740671	0.983470928835146	0.0372454128676483	0.585178735112674	0.0318193223064232	0.638976556479672	CREBBP
ENST00000536441	44	6	3483	954	2809.02801655324	921.686327936049	3088.44360006153	842.384753517132	1.86452565522333	2.20529898548565	1.8573096519284	0.101989300519983	0.320349581765626	0.0372490282092631	0.585178735112674	0.104153012372839	0.765919667016522	SESN3
ENST00000380412	11	0	3768	1101	4108.25513223208	1619.89901462743	4011.2739917075	1502.84325964948	4.21417197452229	5.33733752830985	5.12120336090712	0.0730031191100171	0.266023120854303	0.0372851856307632	0.585178735112674	0.0423489449346522	0.680447601262081	ZNF768
ENST00000343958	107	22	10197	2682	7723.16159738416	2573.36468482584	8348.10881478492	2481.49628835932	1.26708622740704	1.59358697017703	1.42634862757751	0.291604381216221	0.578410884130896	0.0373059144949899	0.585178735112674	0.113293415335289	0.769819067125791	FGD6
ENST00000264819	22	19	3759	1155	4125.10936580395	1876.48486165334	4120.92064318584	1891.79551680922	0.387988826815642	0.55038269650007	0.554978195086368	0.000563504664591643	0.0113881734310954	0.0373225231099698	0.585178735112674	0.0402146647006419	0.674076576924574	MIER2
ENST00000305784	0	2	1467	450	1663.19708834728	767.598971282908	1550.75102685041	761.319955384701	0.333333333333333	0.333333333333333	0.333333333333333	0.0106668003114579	0.079748343413828	0.037369214024591	0.585178735112674	0.0435519446169171	0.681445879109071	DTYMK
ENST00000366898	50	31	3274	920	3084.27373658374	1193.37682388519	2983.6543880114	1178.81866591049	0.470315363469762	0.635817378440919	0.64858160948067	0.000381159951420744	0.00869505487078071	0.0373715442446616	0.585178735112674	0.0468287378785844	0.688986539704286	PARK2
ENST00000383829	56	34	8532	2457	8491.43981973583	3291.2996564068	8333.07715668827	3112.4434793448	0.489330922242315	0.648734741512944	0.62617894777635	0.000446718188948837	0.00975684593250688	0.0373826738041449	0.585178735112674	0.0240305047109447	0.587802100047225	BRPF1
ENST00000360693	31	23	2971	890	2502.14910517202	1055.06180689218	2486.16486719906	1112.24405770616	0.428601480982834	0.58631373203092	0.619523989602642	0.00065046308695446	0.012287311414069	0.0374641641569987	0.585257489692455	0.0631928041249258	0.712532843475598	HTR4
ENST00000397404	8	0	1633	518	1691.82323533657	915.439748798182	1480.06048422503	990.516180477015	3.53766074709124	5.32877255579749	6.35392271347968	0.111159363905433	0.336247875483242	0.0374732595293815	0.585257489692455	0.0206757038811394	0.571729456642324	TSPAN4
ENST00000367405	84	13	6538	1652	4918.44645171521	1401.38665467259	5559.3100012674	1342.5348072297	1.58748852860202	1.78097649689258	1.52038695682924	0.09664481646352	0.30989176464845	0.0375467182054511	0.585257489692455	0.132253041245489	0.779544566222872	ZBTB41
ENST00000602094	0	2	1231	362	1267.47727766922	586.061450331096	1257.60244911935	626.337918191701	0.333333333333333	0.333333333333333	0.333333333333333	0.00911014739428871	0.0724987054861496	0.0375474241933744	0.585257489692455	0.0450776652524642	0.681445879109071	KXD1
ENST00000377191	67	31	6734	1825	5524.30395133433	1633.10132971064	5863.19387493131	1616.91013578908	0.598682989307989	0.65020687478524	0.608649565667279	0.0127063815705082	0.0891053924545526	0.03756196531903	0.585257489692455	0.0159986937493736	0.546268252762476	XRN2
ENST00000375377	149	77	9441	2799	9193.10879593608	3552.1031644466	9267.24254779549	3455.47606287452	0.579159639216837	0.750919885991836	0.725097683246343	6.0669036079827e-05	0.00231985565274405	0.0376114705744623	0.585257489692455	0.0195004198565746	0.567047384774096	KIAA1462
ENST00000408937	69	12	5239	1430	4270.21903503269	1407.00311553062	4247.83789302522	1318.72490739159	1.52567283832792	1.82576536157741	1.72467570383412	0.146124422862079	0.395002779059025	0.0377139832626216	0.585257489692455	0.0602890308257227	0.706487034056097	FOXP2
ENST00000389022	7	9	1568	493	1887.50800820898	889.168278127367	1746.26224629376	818.452172353132	0.320089285714286	0.429756372943687	0.428081605075722	0.00243432572198721	0.0299503150486875	0.0377943322697656	0.585257489692455	0.0367537634474486	0.66453828717954	NT5M
ENST00000270593	13	1	2787	1056	3109.46815756292	1552.76791774751	2868.22477312137	1379.62614972812	2.96286329386437	3.74588995735827	3.62652273882766	0.0882909753289458	0.294529464202632	0.0378005032978521	0.585257489692455	0.0429401802296616	0.680853264891547	ACPT
ENST00000267260	56	35	4185	1323	4755.46723490789	1906.80963750895	4877.86694430122	1670.45818915045	0.519534050179212	0.651512140458414	0.560488191187486	0.00126029829380278	0.0192482919967373	0.0378122029621285	0.585257489692455	0.00459227192976608	0.434174907623114	SRRM4
ENST00000304363	94	19	6282	1692	5103.78767241148	1729.32551035074	5608.81372696451	1691.57958071018	1.31590257879656	1.64250941072323	1.46748762151183	0.252113877040068	0.536557178547945	0.0378273005771138	0.585257489692455	0.109247256160436	0.768294642046998	SUV420H1
ENST00000336470	63	13	4092	1155	3658.66799541906	1406.94749172894	3676.35870271149	1397.47213387227	1.34158986175115	1.80191182946332	1.78198652046305	0.301823507697145	0.587280799630688	0.0378307348901314	0.585257489692455	0.0416656306159379	0.678544361532954	GNL3L
ENST00000532870	3	5	1429	389	1309.69613769758	538.836194312942	1295.69403988884	520.410558700004	0.302775833916492	0.372377052000858	0.367489755559107	0.00458566513772654	0.0457249550780774	0.0379228651257183	0.585257489692455	0.0342469651510144	0.655105550352451	TAGLN
ENST00000451626	53	35	2768	823	2455.95366621328	1036.05306677554	2433.37146062018	1092.63127866273	0.465508590237636	0.648840124878252	0.688834289360427	0.000168757353625247	0.00486684940820472	0.0380011344061858	0.585257489692455	0.0747408084561504	0.731490399890926	CEACAM18
ENST00000540288	65	45	8447	2668	9084.06110056633	4217.27009486507	8836.02582102169	4080.91849477688	0.468051430659715	0.677743745291696	0.674353255966148	3.30518221405351e-05	0.00144528874649796	0.0380445460599776	0.585257489692455	0.0355850643813668	0.659515737414342	PLCB3
ENST00000272252	12	12	2358	729	2043.60753606997	897.023270656204	2029.19801102464	880.328491819206	0.362301820317088	0.482099445668556	0.477382229312594	0.00233910229149509	0.0290879769200249	0.0380472763207203	0.585257489692455	0.0352450698375219	0.659515737414342	GALM
ENST00000378891	17	16	4572	1467	5674.80286532223	2632.24403396324	5275.56898067839	2559.61826744238	0.379689671144048	0.52267119010293	0.544006886281309	0.00119236006489917	0.0184980971641194	0.0380734737055807	0.585257489692455	0.0527084590446988	0.689533147598692	DVL1
ENST00000264031	2	5	1201	464	1128.18988886303	587.311851906756	1042.60109592958	562.858360614987	0.295448237579795	0.340192966835467	0.346619914625847	0.0101534403175511	0.0773425730200473	0.0380938875646648	0.585257489692455	0.0437334474233512	0.681445879109071	UPK2
ENST00000366794	58	38	7145	1990	6237.12728594967	2659.56481015124	6434.41088987805	2780.46227650339	0.439844969586047	0.659787171638606	0.668286721301688	2.39094662809848e-05	0.00113097638865912	0.0380979688578261	0.585257489692455	0.0445823787897063	0.681445879109071	PARP1
ENST00000369604	45	6	5363	1504	4159.86976511708	1328.22164227279	4583.25271482933	1361.3805192616	1.94568604991876	2.19546171522283	2.05235951029637	0.0800475018836182	0.279827755275798	0.0381039476325857	0.585257489692455	0.0584021626422157	0.702594501771549	PHTF1
ENST00000407780	12	12	2094	633	2211.51243785717	971.149180354315	2054.89281686083	1065.3687990358	0.355962089486445	0.482277069921073	0.555496628247494	0.00188108998800296	0.0252523699244888	0.0381556018157264	0.585257489692455	0.101387476524541	0.762435255855183	ICOSLG
ENST00000223029	19	2	2226	663	2167.9191524537	943.15738370201	2049.20098393382	1019.08755043628	2.21967654986523	3.08866214253669	3.48296150712673	0.143450998515733	0.391031941050243	0.0381678566241972	0.585257489692455	0.0211674074254115	0.575965819600539	AIMP2
ENST00000338222	47	10	4299	1326	3985.20172219374	1719.38713803249	3870.09034662653	1660.99346445261	1.40880543043837	1.93434709710464	1.9247091936831	0.283510399068501	0.569448169365865	0.0382156013367307	0.585257489692455	0.0397305578207475	0.672419382180275	UBQLN2
ENST00000307546	64	34	10361	2977	8609.68041702375	2956.58892166224	9217.80417722858	2861.36347364545	0.553970245563721	0.656508095940933	0.596191156010581	0.0032618847275899	0.0360677190260896	0.0382299447810992	0.585257489692455	0.0103931859300808	0.508174763417875	MAGI3
ENST00000375774	25	20	2904	903	3763.5293490522	1632.48307928393	3662.86789160284	1656.71398716225	0.417798110979929	0.564004614728337	0.586071051489295	0.00108140487138742	0.0172865456420678	0.0382305295686201	0.585257489692455	0.0540106115943029	0.689533147598692	ING1
ENST00000333538	175	55	4152	1239	4196.5509902788	1814.38002463008	4057.89853483403	1845.05251598405	0.95038965730801	1.3689517894141	1.43873769542768	0.737366296274725	0.878818504219252	0.0382716246412698	0.585306394211201	0.0162805068509191	0.546268252762476	WBSCR17
ENST00000373871	25	2	4006	1160	3095.52480061597	1008.22287749819	3271.78956010186	975.186968447119	2.74638042935597	3.04752813184151	2.8171599734977	0.0609690195582943	0.239733222997053	0.0383240370945148	0.585306394211201	0.0546459233193354	0.69146701068055	EYA3
ENST00000383314	40	4	3446	847	2512.48251907733	709.828023998358	2826.41430322105	692.254689041077	2.16633778293674	2.46016465741312	2.15938631715008	0.0761778405238391	0.272052522422104	0.0383853829150576	0.585306394211201	0.0774189807342421	0.734705276551806	RNMT
ENST00000262442	532	189	31351	9032	27004.4873990093	11429.743232589	27432.5994189603	11472.2680347797	0.811923232533504	1.19037289830119	1.17621856050895	0.0131586230337091	0.0910820158952116	0.0383985945842851	0.585306394211201	0.0538333579829667	0.689533147598692	DNAH9
ENST00000375363	45	8	2494	710	1915.26975194803	738.962809737307	1927.32237530726	767.381603985456	1.53452730998842	2.04024618199526	2.10190832754232	0.215533350281896	0.491224755270278	0.0384193046120526	0.585306394211201	0.030862167984776	0.633844358209318	G6PC2
ENST00000356056	129	27	18027	4914	14101.0960936754	4558.37387447715	15610.6394085942	4411.49833376089	1.29158048641324	1.52503678209834	1.33767268124899	0.210576153430682	0.484683698610784	0.0384360189746987	0.585306394211201	0.154447463538253	0.789992794442212	MYO9A
ENST00000591504	41	6	2411	613	1687.42563850206	593.208053335394	1918.98942731197	595.691545928206	1.63204360964626	2.20191339583512	1.96102791213599	0.200592244659828	0.472637881295257	0.038469868943081	0.585308435453012	0.078203179985842	0.734705276551806	CCDC68
ENST00000257570	34	26	3594	1041	3096.37535673685	1390.16302276052	3067.77001924435	1545.04679942175	0.401780745687257	0.602399907039946	0.671248361861172	0.000106857415566397	0.00355372554450698	0.0386051002763231	0.585813350170923	0.106371811541918	0.768294642046998	OASL
ENST00000262765	68	36	11424	3552	11015.1116092384	3819.80596460306	10777.2020171488	3698.11606461109	0.598455598455598	0.664350023287757	0.657667300953738	0.00898274230871968	0.0717918673386606	0.0386422883391505	0.585813350170923	0.0339812192498978	0.654141297655269	QRICH2
ENST00000330062	28	5	3161	916	3105.30883598966	1456.55698274569	2984.1070132742	1450.08484298428	1.51898133502056	2.35558450978149	2.43436771441441	0.313955878471788	0.599524150288224	0.0387031899274867	0.585813350170923	0.0316230823999611	0.638345012166656	IDH2
ENST00000253719	20	18	2812	977	2878.13681946105	1339.76653614695	2778.86664537765	1418.66663397776	0.418357415587333	0.542629328473847	0.590020914059206	0.00235454299622761	0.0292172025836392	0.0388100871894877	0.585813350170923	0.0769691108842455	0.734705276551806	NAPSA
ENST00000373542	100	21	8511	2505	7168.38292786464	2459.62586814919	7673.62240138545	2408.03159794198	1.38329541449034	1.60509745167227	1.47184714075443	0.157648178551739	0.411978380198433	0.0388279967693626	0.585813350170923	0.0920630388738027	0.760644225187961	PHKA1
ENST00000280190	167	33	9284	2623	7110.90856020188	2077.48493137642	7527.18165265682	2055.04008197683	1.41712813949363	1.46440661473774	1.37040150158364	0.0592012847716869	0.236157162195943	0.0388619060807212	0.585813350170923	0.0883274996238065	0.750551738572605	WDR17
ENST00000375964	30	21	7578	2619	7551.67495711599	2961.17968015898	7330.60381718747	2690.54183843742	0.516735046426258	0.580166687337834	0.545948199220976	0.0113284413231071	0.0828747329832022	0.0388853574958474	0.585813350170923	0.0209527103074596	0.573427176295856	BAG6
ENST00000272238	15	14	2982	870	2488.84514604524	1097.46225648771	2635.82443045442	1151.88373429163	0.358417169684775	0.507619073139834	0.5036774633581	0.000937766507831727	0.0156685530086225	0.0388881134267095	0.585813350170923	0.0365038393854413	0.664391349749861	ATP6V1C2
ENST00000568733	20	15	4511	1249	3897.38869354147	1463.86416758998	4060.4795185174	1439.49397599794	0.408598426069608	0.532001595393799	0.50564161955296	0.00236852942302773	0.029348801415961	0.0389019725747623	0.585813350170923	0.0247365369433637	0.592110438132971	NUB1
ENST00000215957	42	30	5879	1897	6167.1796982147	2702.41233430575	5822.7683191047	2513.99553639367	0.469429187540124	0.625938323433677	0.617213240817236	0.000643992433451117	0.0121916124806013	0.0389742652747354	0.585813350170923	0.0333114013321305	0.648118810193796	MICALL1
ENST00000446477	18	18	5798	2302	7261.96725558722	3697.16178925538	6689.7707444696	3470.24553982301	0.428768540876164	0.534949138830082	0.544068604714642	0.00409451810894765	0.0423100204591257	0.0390240135981637	0.585813350170923	0.0450060052917306	0.681445879109071	PRRT4
ENST00000367879	15	14	1826	532	1721.01264262584	759.38803730877	1692.60957253351	819.238048400943	0.358013873676524	0.507911558482296	0.550675537758363	0.000923235456433679	0.0155454583158959	0.0390691589246772	0.585813350170923	0.0720222852241363	0.729787559318103	UCK2
ENST00000366933	32	19	2589	669	2065.60426526943	680.599216739146	2278.35002185545	666.377206442137	0.463441483198146	0.577186530882087	0.517971786634927	0.00311584627379976	0.0349425654477803	0.0391251166761625	0.585813350170923	0.0125555922556	0.535540740926821	SPATA17
ENST00000397640	0	2	859	257	805.686738305313	378.665670577658	757.975555409303	373.932442661293	0.333333333333333	0.333333333333333	0.333333333333333	0.00972370735460311	0.0753251047192815	0.0391257583167431	0.585813350170923	0.0440647882110761	0.681445879109071	TEN1
ENST00000405617	2	5	2395	836	3476.01107036663	1822.65015668829	3132.76396021731	1664.3241015917	0.283020180932498	0.341450359793786	0.343754601658131	0.00592206562068606	0.0542803902719694	0.0391666137785853	0.585813350170923	0.0411712866530469	0.676656131375354	PPP1R3G
ENST00000323397	19	2	3265	1208	4216.37062849926	1822.18815887334	4173.45065642105	1730.24379272655	2.67656967840735	3.0704088950008	2.95902885231795	0.0711630765253748	0.26184633498951	0.0392295048092065	0.585813350170923	0.0463926522614578	0.688355934409323	ANKRD34A
ENST00000450454	24	3	2452	689	2174.43832064718	894.107691023379	2214.05659683945	831.694015792195	1.93597063621533	2.71714109809451	2.50385570625276	0.174075696772767	0.437583854036379	0.0392646905614418	0.585813350170923	0.0589122936180827	0.703839025049981	TCEA3
ENST00000311269	45	26	5705	1576	4601.65206474278	1608.78394389996	5043.59858372629	1554.5187691706	0.497451877819976	0.619720502766747	0.550730696886184	0.00218536971851531	0.027611367040339	0.039317739509649	0.585813350170923	0.00951244527898419	0.503263162183899	MARCH10
ENST00000305425	92	26	4835	1546	4824.81196440073	2146.44714130705	4571.17277992814	2132.31612288649	1.12656172201157	1.55291370598542	1.62649123224072	0.577997408207489	0.792253140906399	0.0393563870485394	0.585813350170923	0.0226105114431131	0.581856580666255	DACH1
ENST00000360264	81	54	10460	3193	11236.7412098752	5226.27510405268	10941.2508178948	5118.02276571275	0.46774378585086	0.703156023492312	0.707084013639806	5.11073810955571e-06	0.000347204293559252	0.0393618754428893	0.585813350170923	0.0426301958248019	0.680447601262081	CUX1
ENST00000526406	20	3	3276	1089	3397.46244110195	1695.16152593896	3150.71503760042	1592.2990365174	1.91208791208791	2.74474652821937	2.77688519513033	0.187020905389014	0.455435073330433	0.0393835855902529	0.585813350170923	0.0370947432998384	0.66453828717954	GSDMD
ENST00000354638	102	65	5690	1861	5465.55388975283	2515.21263922946	5239.50191117183	2576.72225233958	0.520615646801939	0.726359726522327	0.775186950726238	1.85995415022432e-05	0.000930513084953723	0.0393857399675676	0.585813350170923	0.101575554915631	0.762435255855183	OCA2
ENST00000333229	103	18	16433	4456	12890.6777925002	3790.31788430934	14386.0356502416	3718.1919755872	1.52261335502695	1.64661391812355	1.45374825097746	0.0830044203969102	0.285507576399913	0.0394262973833454	0.585813350170923	0.123163196029056	0.77626975398575	BRWD1
ENST00000306052	32	23	6709	1967	7137.86567769801	2942.77729803798	6799.10779880774	3024.32351873361	0.432584339444527	0.591369230601163	0.634749094190259	0.000695783238642217	0.0129046976739625	0.0394442534340725	0.585813350170923	0.0763476141003025	0.734691893731158	LRP8
ENST00000528266	15	1	4130	1477	4559.06892220906	1935.21907974597	4411.26217993499	1717.7711270399	3.18220338983051	3.68357615244432	3.42054358305883	0.0680726197657407	0.255484444050414	0.0394485696005446	0.585813350170923	0.0524448779993062	0.689533147598692	CCDC17
ENST00000445355	35	7	5601	1824	6358.41205238723	2912.59498881596	5712.86227612047	2809.25463467294	1.54974558114622	2.12905430964256	2.27637148992159	0.234368991777631	0.515778415163678	0.0394678507552052	0.585813350170923	0.0246497205788981	0.592110438132971	ADAM8
ENST00000262301	15	15	3883	1229	4224.42152039942	2025.25383674183	3901.45247056458	2183.54153775417	0.359226113829513	0.511952182453124	0.587194381666606	0.000877402581270016	0.0150689221512012	0.0394900261397771	0.585813350170923	0.106984275148333	0.768294642046998	LMF1
ENST00000368222	14	1	974	277	856.795264311359	390.68015611826	893.205704448863	420.115449246392	2.49075975359343	3.69184898276236	3.79241979767619	0.148865796117368	0.39899802695654	0.0395366895294374	0.585813350170923	0.0355008210025555	0.659515737414342	CRABP2
ENST00000251535	15	1	4586	1390	4508.90482101668	1912.45769506396	4400.89018332448	1942.29340939396	2.77322285215874	3.68113450657082	3.81005773005917	0.107303128465811	0.32948205646425	0.0395524569922612	0.585813350170923	0.0344350436032068	0.655940071376503	ALOX12
ENST00000301335	19	19	3887	1243	3923.33515997659	2035.91805901624	3624.84909830169	2185.99658967424	0.353794700282995	0.542979079584159	0.622905713830542	0.000209320642786571	0.0056616534584133	0.0395553602005255	0.585813350170923	0.115149472769725	0.770126941375185	SLC43A2
ENST00000392476	39	27	5035	1445	4640.65273257862	1929.72662847061	4707.77650284829	2012.25952084064	0.43545183714002	0.614907272803712	0.631067536912476	0.000281168984804057	0.00695312475241942	0.0395684617503799	0.585813350170923	0.0517861624220847	0.689533147598692	SEC14L1
ENST00000540677	32	26	3298	1013	3644.98541034992	1731.30557850427	3461.415418149	1848.26472158935	0.401073602407744	0.599979680605737	0.669881033409918	0.000127478638156399	0.00398026827049476	0.0396140277428281	0.585813350170923	0.109235148217806	0.768294642046998	SYT7
ENST00000373830	11	0	2045	547	1767.30049129006	680.286632133683	1721.28561702709	673.160600723208	3.94229828850856	5.23422784656621	5.30188141625467	0.0862878777254062	0.290860028641873	0.0396166401555682	0.585813350170923	0.0380702348580599	0.665384673415354	TRNAU1AP
ENST00000290649	35	6	4449	1347	4544.66720494123	1877.6769939014	4575.84858192078	1858.05970140838	1.65668047394278	2.2086596639525	2.17314690020356	0.191998135348426	0.462260267295001	0.039815548481705	0.588253550333956	0.044153296492828	0.681445879109071	AMFR
ENST00000407270	16	11	3643	1001	3029.88533827886	950.532404196952	3087.33111238487	958.482364278892	0.449698051056821	0.501625247854827	0.497275485692233	0.0153316580874613	0.100688233837091	0.0398912527207847	0.588870873497298	0.0371901818676349	0.66453828717954	MTA3
ENST00000499869	19	17	4233	1230	4363.1197970946	1991.92159318136	4056.08551254022	2197.72169590566	0.36227261989133	0.537454747348036	0.627490574801576	0.000386434376092759	0.00876928205094157	0.0400043113446106	0.589518622573337	0.128966862432518	0.779295851315623	WDR1
ENST00000371899	19	19	3342	1230	3905.119392661	2029.5008044244	3520.78243087371	2115.60545812801	0.399640933572711	0.543717494995562	0.620846175440286	0.00132411375466069	0.0197819404310753	0.0400241777357645	0.589518622573337	0.112530053063574	0.769819067125791	SLC2A6
ENST00000222982	28	19	3514	1013	2699.08726631389	1003.97166103622	2921.89371691932	1047.20007698073	0.453585657370518	0.57075393893072	0.551756822735761	0.00298842952392567	0.0339301089178218	0.0400514126828142	0.589518622573337	0.0289402686471028	0.622095069135183	CYP3A5
ENST00000349394	4	7	2078	703	2525.08921148854	1315.9131501189	2255.18299707909	1300.6874349289	0.294153031761309	0.385567655220223	0.413377359312648	0.00342051757166071	0.0371358255434834	0.0400709662809065	0.589518622573337	0.0624356948665651	0.710187282456558	NXPH4
ENST00000243077	281	141	31869	9036	34171.3382213359	13879.4846788195	31916.7676880326	14055.5226636585	0.568123510904455	0.810807696659008	0.878499474292195	2.06521143944514e-08	4.78027607850235e-06	0.0401684916527846	0.59045301870647	0.205656575397087	0.818710237609418	LRP1
ENST00000217289	53	32	4798	1304	3900.58426632483	1494.11326716822	4052.54431171305	1529.48081911403	0.466798034534591	0.645502265994032	0.636450354640612	0.000251333502542702	0.00643532389991342	0.0403473205948625	0.591073815929329	0.0341609791957669	0.655105550352451	FERMT1
ENST00000252245	38	27	3792	1176	3642.42951455569	1553.50395160566	3570.53689128407	1508.6107003701	0.456600361663653	0.614538606964604	0.609129516688208	0.000701886793896831	0.0129901436482398	0.0403792759668106	0.591073815929329	0.0367623245550631	0.66453828717954	KRT75
ENST00000322535	39	25	6220	1844	5968.67865530176	2276.41297924482	6223.80138913859	2128.77505446078	0.483156072223596	0.610551219623071	0.551518170902234	0.00203540753859183	0.026627264192138	0.0404135434477671	0.591073815929329	0.0126937508625418	0.536164270009066	SF3B2
ENST00000264230	14	13	4759	1532	5006.75196551515	2152.30530904965	4893.25742838816	1977.72568480702	0.393344940413652	0.501309125503152	0.475602215213032	0.00396639384449288	0.0412561996047911	0.0404336488033163	0.591073815929329	0.0262560162587643	0.599456244533312	NOA1
ENST00000307712	44	5	5355	1539	4318.095546828	1247.18101085561	4628.49881887517	1187.32321216893	2.27422969187675	2.28472866423555	2.04784612246154	0.0416169935559097	0.190224067438281	0.0404602488352133	0.591073815929329	0.0761762322163264	0.73413370165001	SEC23A
ENST00000355480	83	54	10027	3653	12107.3963943105	5516.24325347992	11346.9836851889	5231.69315304925	0.567968303761662	0.705737777782881	0.713970302193227	0.000769883608438295	0.013893117923585	0.0405088971905342	0.591073815929329	0.0477714753838575	0.689533147598692	COL18A1
ENST00000275560	26	20	3860	1324	4902.1969982665	2069.4437661534	4369.32048263062	2018.54721444722	0.472292129286948	0.570276230365156	0.619596705017357	0.00527295818549599	0.050196520631066	0.0405746169763572	0.591073815929329	0.0831144079206236	0.738038936829681	SRCRB4D
ENST00000317508	5	7	2334	762	2278.25390350872	1023.27149963238	2093.31122936304	1056.33087596934	0.329048843187661	0.405717037853103	0.440388743068907	0.00669119554505952	0.0591743019165733	0.0405746423796005	0.591073815929329	0.068866694790114	0.720057722214037	PRSS8
ENST00000538872	22	21	8017	2630	9359.07142280756	4830.02805289835	8876.57316763146	4537.67538906434	0.373507433068366	0.561534382299024	0.556651299356269	0.000242820185310541	0.00626287916967139	0.0405897640817035	0.591073815929329	0.0374919305762755	0.665384673415354	IQSEC3
ENST00000313511	9	0	3080	1024	3193.61337836114	1487.82852450146	3047.59018251226	1441.52695499993	3.99220779220779	5.19288596773874	5.25704960904703	0.0836660272601207	0.286364793619025	0.0405939365472632	0.591073815929329	0.0390877532054193	0.66885987352445	TUFM
ENST00000310823	26	17	5883	1542	4831.33556866674	1685.33212567302	5083.23444517437	1735.46912775041	0.43416057567001	0.559426295100135	0.548703917513103	0.00241484567809475	0.0298163022558499	0.0405980157472369	0.591073815929329	0.0339955060952331	0.654141297655269	ADAM17
ENST00000413817	8	10	3996	1278	4220.47327973848	2067.99440507009	4003.72932694625	2016.26384704561	0.323505323505324	0.447266264920926	0.457161049320251	0.00192559855672981	0.0256448339939875	0.0406301108794902	0.591073815929329	0.047335103922296	0.689533147598692	DENND6B
ENST00000398148	15	14	4840	1568	5567.43100689938	2470.86941342525	5192.68447430666	2345.83755276895	0.390633608815427	0.510474485813999	0.518424820734399	0.00286289988624306	0.0331187058230932	0.0406801749515039	0.591073815929329	0.0459625344192637	0.685489344947095	KHSRP
ENST00000430249	202	53	10471	3092	8306.52118344499	2985.11525405023	8572.19142933285	3007.45156080487	1.12312842878214	1.3628288501273	1.33091298288044	0.443542407603756	0.700818803677182	0.0406873968914486	0.591073815929329	0.0588614520219317	0.703839025049981	CPS1
ENST00000399398	8	0	1466	523	1662.5393371512	869.591361977423	1507.02982328717	788.026960695322	3.85402455661664	5.18440077799296	5.1832056593357	0.0911455105096624	0.300015431772398	0.0407976328361472	0.592026230094199	0.0408264090831308	0.676656131375354	RNF222
ENST00000265769	52	27	5554	1430	4210.93540706728	1352.21306951086	4320.28069085552	1374.82828345312	0.513876742630794	0.632078893721009	0.626706563558004	0.00254410580684121	0.0307494984694164	0.0408211634460113	0.592026230094199	0.03710394167409	0.66453828717954	ADAM28
ENST00000295619	3	5	898	272	841.720583728164	352.597374804462	776.021178871109	345.004170198784	0.3181143281366	0.37611703631471	0.388957101252915	0.00858179862755908	0.0696493801656969	0.0408731943035719	0.59228602095994	0.0518920438607479	0.689533147598692	PROK2
ENST00000344646	59	9	5087	1465	4013.23612879856	1252.40746419225	4395.95078230174	1253.7118083204	1.79913505012778	1.94120839182876	1.78266207594283	0.0709443029015769	0.261698916326392	0.0410349773127	0.594134450499142	0.0755278809123052	0.733114362618717	ZFAND4
ENST00000344941	16	1	4029	1191	2921.77489874199	1145.61119966691	2996.06692698834	1157.93210631522	2.86485480268057	3.63675416996749	3.59187247022997	0.0961583843624387	0.309303233746884	0.0410936352329303	0.594487923036391	0.0431416239274598	0.680853264891547	SLC15A5
ENST00000307518	5	7	2461	788	2610.28956562785	1176.13024450991	2510.40050599255	1155.21737568712	0.325121901665989	0.40660914118426	0.41260783710844	0.0058810811710977	0.0540417891188119	0.0411976691020852	0.595143229396028	0.0455315161124106	0.682695187701308	ANKRD2
ENST00000305089	57	12	1188	315	965.614263306915	384.526730184846	993.771867416601	390.614315756539	1.23951048951049	1.82296379010633	1.80035034878722	0.466649593124411	0.717858833552484	0.0412531170787803	0.595143229396028	0.0457302614282469	0.684377015857212	REG1B
ENST00000323699	22	2	2309	607	1844.75679218398	674.759683887973	1976.66801875378	646.506955554128	2.26115201385881	3.01565856059919	2.73183979087495	0.131999775320909	0.372362057128855	0.0412580247331384	0.595143229396028	0.0636818351325461	0.714389479350435	DEGS1
ENST00000504811	55	8	5308	1550	4250.81395160608	1314.45428560762	4430.28194407898	1326.80129098556	1.8956292388847	2.00081418475171	1.94129488133706	0.0602011842644127	0.238245468216887	0.0412760626839181	0.595143229396028	0.0511354240707123	0.689533147598692	HSD17B4
ENST00000377294	18	14	3852	1062	3370.92350826225	1286.76775253275	3445.0902384063	1266.21793388864	0.397507788161994	0.524737370215592	0.507717964460617	0.00234523524167102	0.0291346235703668	0.041376467988052	0.595688283871183	0.0313060962714471	0.635455191350909	ZKSCAN4
ENST00000394729	38	27	4806	1287	4505.30957070967	1926.5617513589	4326.37971662772	2120.88213923152	0.399143927233815	0.616056097673173	0.701014198026074	5.51865242209964e-05	0.00219230677454576	0.0414393665553794	0.595688283871183	0.138060968426092	0.779544566222872	PRKCD
ENST00000262013	62	32	9262	2636	7844.08330811319	2607.62805081135	8375.78032307999	2609.59475161618	0.565013119752917	0.654873140258947	0.615666399298605	0.00551552293655915	0.0517564746911713	0.0416096226235054	0.595688283871183	0.0190983702306306	0.563625759069724	SPAG9
ENST00000582783	21	18	2858	949	3053.33165907435	1375.57544462147	2881.27893209472	1322.59054934208	0.419634635925012	0.550570561542433	0.559979406637487	0.00218233999610927	0.0275931699435229	0.0416328565131993	0.595688283871183	0.0481613200440547	0.689533147598692	C19orf47
ENST00000295633	23	17	2203	578	1925.25707433812	749.940163388975	2002.47556433549	762.181992113706	0.390805467292076	0.553284865689842	0.541903169224676	0.000712122913786387	0.0131236239738128	0.0416438360313181	0.595688283871183	0.0345780480125521	0.656481292551422	FSTL1
ENST00000315962	64	35	3850	1091	3252.23216827184	1162.75441217888	3425.667724046	1194.87539039559	0.531558441558442	0.663377835839775	0.647867957963129	0.00145309281286319	0.021056503531974	0.0416578662001263	0.595688283871183	0.0309856951331983	0.633844358209318	TRIM55
ENST00000361627	32	3	7194	2022	5498.78573489785	1649.38112980656	6020.81099226702	1677.81912437668	2.49854045037531	2.64962960453443	2.47935963481548	0.0559885264498371	0.229010382144431	0.0416997570259005	0.595688283871183	0.0581239429787965	0.700683114513468	ARHGAP11A
ENST00000509061	5	5	4227	1083	3114.97514305639	927.102257720577	3484.00193379649	907.210429448972	0.380175065057961	0.414689581549093	0.383661004090487	0.0201581896766612	0.118265012770138	0.0417865170344785	0.595688283871183	0.0219234757799404	0.581856580666255	LARP7
ENST00000275169	50	15	2373	894	2965.81784779566	1605.94345200495	2617.14039635832	1577.85966658128	1.23980720606827	1.75463806951951	1.94654545087745	0.438124590392394	0.697254894335691	0.0418297946107793	0.595688283871183	0.0155517492503646	0.546268252762476	GPR6
ENST00000367419	16	1	2304	675	1875.75194763183	731.538681303602	1954.138059124	733.974768392599	2.84375	3.61998047386674	3.50480210173738	0.0984671951333194	0.31359209457245	0.0418469920848516	0.595688283871183	0.0474218709597058	0.689533147598692	GINM1
ENST00000258341	112	27	11323	3167	10339.7251691518	3842.27070190667	10447.9267967671	3758.27181508696	1.15449906006737	1.5221254384478	1.47457268822525	0.487808745509018	0.733866000207666	0.0419350448854332	0.595688283871183	0.0602164010107734	0.706487034056097	LAMC1
ENST00000312358	150	90	21690	7722	26323.0621412617	12052.1582753514	24884.7286637968	11024.8136903326	0.59782955633578	0.765695847631316	0.741267008581485	7.51916039338122e-05	0.00275900496558149	0.0419513123804388	0.595688283871183	0.0224110226316813	0.581856580666255	SPEG
ENST00000296498	55	10	6078	1806	6050.86128239023	2183.9696365558	5925.73601238229	2101.25410954182	1.57659517185677	1.89558575975935	1.86389906645903	0.148962302483899	0.399195055745677	0.0419622030725484	0.595688283871183	0.0477723689778233	0.689533147598692	PRSS12
ENST00000328649	9	0	1334	394	1266.32030203276	581.959288202716	1334.10418326709	609.336150988977	3.65817091454273	5.13610489022148	5.11064250279986	0.103019138105326	0.322352602290638	0.0419776556017327	0.595688283871183	0.0426141703796524	0.680447601262081	CIB1
ENST00000396602	36	21	4447	1304	3702.50508162963	1244.45179153659	3719.76162673265	1218.68104396696	0.525287732281211	0.595453968542916	0.581565604384112	0.0106332218926085	0.0796001431891692	0.0420172454069265	0.595688283871183	0.0331531717818479	0.648118810193796	ZNF143
ENST00000269081	140	31	10932	2964	7880.23223879821	2605.40885796512	8502.94614553506	2651.40721945177	1.21744648737651	1.47773830239752	1.39547204569562	0.306820845504391	0.592062075814867	0.0420354180216272	0.595688283871183	0.0830845710159337	0.738038936829681	ABCA10
ENST00000500728	11	12	2489	733	2806.0674402005	1341.40237879241	2729.06679573865	1428.75294422049	0.326111815063201	0.48141541584349	0.519911427682218	0.000762375145620311	0.0138150652692783	0.0420377811510733	0.595688283871183	0.072085434150031	0.729787559318103	LRPAP1
ENST00000337659	42	5	7154	1918	5852.8660509246	1762.03846221985	6804.84896096933	1693.1212817979	2.04337899543379	2.27405629906573	1.90834367383672	0.0778031194038397	0.275252120002172	0.0421328947802129	0.595688283871183	0.110994071240672	0.769488648915486	PRPF4B
ENST00000393841	26	22	3111	1002	2719.32708307158	1287.6856756944	2518.95750467051	1341.88220490238	0.407572009559348	0.578774175043937	0.645675922311939	0.00052935602909527	0.0110557315127059	0.0421421492296122	0.595688283871183	0.107045901766285	0.768294642046998	SLC29A1
ENST00000372338	26	22	3120	1038	3952.0350096764	1871.41626882109	3549.26703496567	1782.61153276526	0.419565217391304	0.578775655208278	0.611236634828244	0.00083563323102971	0.0146531241319957	0.0421431563283268	0.595688283871183	0.0685918245907264	0.720057722214037	FIBCD1
ENST00000483233	0	2	1412	487	1319.04875592719	638.921236143525	1220.14172143793	550.548195408497	0.333333333333333	0.333333333333333	0.333333333333333	0.0160374082060677	0.103382624009408	0.0421545763233487	0.595688283871183	0.0352616285063423	0.659515737414342	ABHD14B
ENST00000551150	3	5	2171	691	1925.72604294053	812.813664949776	1883.37822089337	827.382985918583	0.32580991862429	0.377707501869952	0.386320631212917	0.0112444440245597	0.0824689992759848	0.0421636641237846	0.595688283871183	0.0495186727766313	0.689533147598692	RPLP0
ENST00000540338	59	34	10192	2759	8258.0131486724	3083.17897094422	8905.1737515336	3055.66703491383	0.484898519847499	0.657943015073455	0.606997152410156	0.000326726415550273	0.00774859368026331	0.0421822019200505	0.595688283871183	0.0148937544003832	0.546268252762476	CLIP1
ENST00000346246	27	20	3838	1211	3602.56771977111	1478.378434015	3506.38145183433	1430.62499601727	0.453299089307427	0.575235020491243	0.572198309786059	0.00287060301083843	0.0331501453691312	0.0422443627679157	0.595688283871183	0.0402145958666042	0.674076576924574	ARID3B
ENST00000564784	3	5	2650	869	2862.99827995675	1209.18269219835	2668.55430803119	1141.1080449085	0.33062893081761	0.377840857839533	0.38047307890161	0.0131520122476941	0.0910725698524012	0.0422728328814617	0.595688283871183	0.0444581246488815	0.681445879109071	NEIL1
ENST00000350030	39	5	5533	1568	4499.32992001748	1462.83128282977	4882.43874855303	1448.69817836179	2.0087053436954	2.27995986974802	2.09532130921438	0.0865390752056459	0.291391390317114	0.0423080808105471	0.595688283871183	0.0689349509005047	0.720057722214037	NASP
ENST00000261497	28	22	3719	1015	3601.17757782548	1599.19740561476	3442.13479536023	1663.99986581294	0.375732139308136	0.584092816374653	0.631990648532938	0.00010156806893429	0.00342919930560002	0.0423496750015567	0.595688283871183	0.0851371687283508	0.742954219793437	USP22
ENST00000359863	260	140	26865	7875	25142.0603816798	10947.4642740361	24576.7851083985	11479.1856102595	0.547619896171163	0.810002272318781	0.868364025685973	3.84757367249682e-09	1.28449767220278e-06	0.0423635951736644	0.595688283871183	0.174492522061087	0.799792624434247	TRRAP
ENST00000334047	13	12	2053	611	1767.66369697265	739.228702364442	1782.14008334221	754.514303709192	0.37453632582712	0.495118406515728	0.500298495478381	0.00287390373159807	0.0331501453691312	0.0423673451390487	0.595688283871183	0.0458536006554083	0.685041744731401	F3
ENST00000342144	2	4	477	180	627.794359601329	256.996960344307	553.255620238893	239.379971530883	0.350943396226415	0.363745950509978	0.373070069439164	0.0310251169636592	0.158085127821874	0.0423690780907971	0.595688283871183	0.0517142049648229	0.689533147598692	COX8C
ENST00000327839	9	8	1199	313	870.341561655392	299.189824761354	921.784831334929	361.886008185431	0.372161986840886	0.45487250082608	0.503703824598648	0.00731236236861501	0.0629675648408515	0.0424080852819909	0.595688283871183	0.0838141780017437	0.739716106935147	CLECL1
ENST00000302424	35	8	3832	1136	4269.31795956072	2119.66707308365	3901.96216397744	2061.90965028332	1.2639758756669	2.04189954306636	2.16611246476492	0.505781646107312	0.747965702054939	0.0424119077687086	0.595688283871183	0.0276874785099143	0.608423578395079	TRIM8
ENST00000367698	45	9	3249	936	2736.14251753627	1129.55877421869	2841.20097292127	1066.24242911542	1.39639889196676	1.9577301625944	1.78875450091307	0.314889694468857	0.600156774626799	0.0425158088776495	0.596219341683995	0.0797503179285951	0.736270938291801	SERPINC1
ENST00000378429	115	67	5035	1445	4449.23991933739	1900.41872553706	4588.71176906145	1938.50528798783	0.500058414627023	0.7370637437317	0.729144856981854	2.55235383599947e-06	0.000214052476294448	0.0425726380024484	0.596219341683995	0.0356850872425973	0.659515737414342	PAK7
ENST00000303635	164	94	11671	3395	11463.7250094197	5058.31641148964	11045.5153616061	5122.67712574723	0.512697689730281	0.772255289760253	0.811155178910915	9.10416565415349e-08	1.58048315756105e-05	0.0425821823648414	0.596219341683995	0.100989869786999	0.762435255855183	CAMTA1
ENST00000260128	142	36	6204	1644	5235.1194944069	1933.19672443327	5437.82768081092	1889.02246654582	1.04401693763396	1.44424310871166	1.36023622823404	0.812551689178198	0.917157766815641	0.0426223545663009	0.596219341683995	0.0900727804631986	0.754663836313285	SULF1
ENST00000507866	62	45	7897	2543	8932.93410120781	4370.18873381085	8408.05922302899	4433.84066705225	0.455767462602749	0.681125432137976	0.732491274055967	1.99996310243733e-05	0.00098634543915659	0.0426246931700357	0.596219341683995	0.101384059075638	0.762435255855183	SORCS2
ENST00000361813	63	39	7043	2110	6428.25514635088	2640.75402030811	6572.42809943462	2492.49757505396	0.496851483742723	0.67201656783899	0.62229579712674	0.000271819684686236	0.00677014307912921	0.0426907518683365	0.596219341683995	0.015133583176322	0.546268252762476	SMG5
ENST00000382708	1	3	1764	495	1475.4037127969	603.211905077237	1482.73818978815	615.720161818405	0.32015306122449	0.352211330337128	0.35381471355816	0.010264913825866	0.0778598500703011	0.0427435690946271	0.596219341683995	0.044907182679535	0.681445879109071	PSME1
ENST00000300051	10	11	3412	1160	3918.91320070222	1826.56459196856	3531.81840500625	1744.87186356509	0.366647127784291	0.471741313306213	0.495036235227483	0.00444931473313597	0.0449331610047938	0.042743701078819	0.596219341683995	0.0599363207508735	0.705898594460762	LDHD
ENST00000247225	25	4	2993	985	3131.49176345185	1421.9841898074	3056.87328172458	1363.52449111199	1.84550618108921	2.47045813500711	2.43026008186826	0.171177076751474	0.432867305521571	0.0427588179951944	0.596219341683995	0.0467727738761966	0.688986539704286	SGPP1
ENST00000561208	47	8	3353	949	3394.72363186632	1231.14555392154	3286.94399609689	1335.23745940293	1.58915730523246	2.00502542275848	2.2325061639984	0.178971570621665	0.44401277991098	0.042838310083803	0.596848365212536	0.0189378643637117	0.563625759069724	MEIS2
ENST00000379031	0	2	2023	713	2636.44410691552	1286.88408267692	2386.69151322708	1261.4134734756	0.333333333333333	0.333333333333333	0.333333333333333	0.0172121234594214	0.107948866783077	0.0429490277329517	0.597911083756248	0.0517400552385084	0.689533147598692	PUSL1
ENST00000331173	11	9	4199	1354	3913.01120861195	1326.9389616457	4120.6485837345	1303.67845128785	0.454703500833532	0.473020362067412	0.448014703820478	0.0317738933701627	0.159998742842054	0.043018887747227	0.598088093558496	0.0282087482756406	0.615979710773737	CSTF2T
ENST00000295755	21	18	777	231	662.836913606784	299.876160338489	632.213818559807	303.570717939026	0.38122332859175	0.552667206338043	0.583346853596051	0.00055499108755348	0.0113007194573761	0.0430306468234195	0.598088093558496	0.0673464286708799	0.716949025654976	RETNLB
ENST00000382151	6	8	2578	806	2703.99017826711	1269.1234976335	2583.43915948897	1247.19975514879	0.319541418843203	0.424012518281861	0.43295592807866	0.00342016061961801	0.0371358255434834	0.0431470192127185	0.598920948359261	0.0496429613171332	0.689533147598692	PISD
ENST00000289749	4	6	1505	448	1457.29436530484	640.924723037438	1353.69554829169	623.650359701581	0.312956810631229	0.394174040525875	0.406115476361243	0.0053120194200105	0.0504743607725135	0.0431595683408661	0.598920948359261	0.0527669692648024	0.689533147598692	NBL1
ENST00000256861	122	73	6593	2020	6152.85023295293	2732.87448683128	6012.95514636355	2855.78898184528	0.51863565370315	0.745783869374006	0.796521623692465	4.05696246347961e-06	0.000297570848039281	0.0432414628106285	0.599186923664225	0.11766804246552	0.771040217672671	ITIH5
ENST00000592502	3	4	3116	817	2561.77012149939	825.129671692108	2714.25511413279	860.607718310693	0.357317073170732	0.393256139128322	0.390241745625814	0.0176945076840212	0.109475551183059	0.043342882120739	0.599186923664225	0.0407120020121719	0.676656131375354	ZNF101
ENST00000423665	0	2	2093	751	2540.21511965792	1245.08440361894	2380.53376157307	1225.80049484406	0.333333333333333	0.333333333333333	0.333333333333333	0.0182300976618727	0.111473932867246	0.0433836383138751	0.599186923664225	0.04874690177632	0.689533147598692	HSD11B1L
ENST00000416379	37	30	2991	933	2872.0807947732	1424.75178036726	2692.36277538848	1464.24338442428	0.404568544342706	0.624341056249962	0.681370192262196	5.40004869349203e-05	0.00216001947739681	0.0433856173088472	0.599186923664225	0.10177057636276	0.762435255855183	TMEM130
ENST00000262915	28	21	3050	955	2908.03233349929	1227.25385963911	2901.66501254978	1250.71659941103	0.443964232488823	0.582573558791983	0.594043414134582	0.00179001918141247	0.0243122502972155	0.0434385843678217	0.599186923664225	0.0519752957827424	0.689533147598692	ST3GAL3
ENST00000376911	37	5	2428	695	1976.47558037748	675.886131313788	2123.9978114153	687.589747757598	1.93183690280066	2.27545289090072	2.16296664167142	0.1068542082345	0.328549248131582	0.0434564626226947	0.599186923664225	0.0584416163915966	0.702594501771549	ANXA1
ENST00000361539	152	86	5424	1632	4895.37718508698	2111.09195461888	4782.6431105684	1921.99168600421	0.537178313498118	0.764928447000134	0.713608629434964	1.95310540554485e-06	0.000175678289327764	0.0435191003314675	0.599186923664225	0.0108434492112332	0.518508173816355	BRINP2
ENST00000283131	62	10	7506	1971	6139.2537347577	1944.63349015857	6812.3127411688	1899.19178419392	1.57096141268803	1.87625010522983	1.6622602483832	0.148620241837439	0.398507595570512	0.043556296944241	0.599186923664225	0.10395167788627	0.765919667016522	SMARCA5
ENST00000259667	2	4	1089	387	1147.15692919428	473.167127054969	1099.5222820581	428.010916872903	0.342148760330579	0.364987758871771	0.355707955666618	0.024285541816758	0.133248105543274	0.0435624984208629	0.599186923664225	0.0350389102818846	0.659515737414342	HINT2
ENST00000374103	152	49	7010	2089	6848.48473933368	3070.99104891405	6594.31322662341	3028.1504860425	0.925928673323823	1.38319392450118	1.41598729408292	0.632270895996869	0.817717556023664	0.0435780032209062	0.599186923664225	0.0303914268186936	0.627342651096933	OGDHL
ENST00000447648	49	35	8076	2418	8823.31335270894	4046.84643374328	8424.99876756326	4004.47237082028	0.435302129767211	0.652056597506788	0.67472527159176	5.04190739261502e-05	0.00204982464486644	0.0435874910217613	0.599186923664225	0.0638517648830637	0.714389479350435	TECPR1
ENST00000264159	51	26	7651	2069	5955.95781316795	1875.81957124718	6416.04034804484	1926.77107120003	0.54783446366246	0.631939629841753	0.604280425543989	0.00746319175880262	0.0637603390417389	0.0435929196191196	0.599186923664225	0.0262900953262667	0.599456244533312	ZRANB3
ENST00000282611	22	18	2832	759	2347.95739895157	1022.39542291305	2359.35761540464	1129.11324804443	0.362957181088314	0.556825683870691	0.606763041966431	0.000218392683233472	0.00585076694588438	0.0436335288916712	0.59927061832232	0.08769604454193	0.750551738572605	CATSPER3
ENST00000339986	26	15	3754	890	2583.55292149829	783.772195108341	2803.01580096542	773.634330721987	0.447755727224294	0.555476089807532	0.511001141873776	0.00459584818804362	0.045747663156214	0.0437289456959333	0.599622600535772	0.0200268105952667	0.57029539001157	ZNF695
ENST00000323959	46	6	5085	1377	4074.3301945757	1242.77704507485	4461.78045002767	1182.67740899098	1.92237673830594	2.1473143645112	1.88473579494955	0.0853210594549099	0.288840404082924	0.0437418627964359	0.599622600535772	0.0952891443908231	0.762435255855183	CSTF3
ENST00000299163	18	14	2494	656	2128.54489247515	818.912086385099	2211.57738893668	803.312365960579	0.38230419673884	0.528340980953459	0.502543269481896	0.00140486665492097	0.0204773174890244	0.0437627785068446	0.599622600535772	0.0286207825443052	0.61934097813481	HIF1AN
ENST00000375978	29	21	2227	752	2488.22086525719	1019.38241524816	2238.62501146724	937.060931767135	0.490570273911091	0.585491559176597	0.597229262728148	0.00638060650532373	0.0573329859898654	0.0439183101252544	0.600091064509423	0.0527602133342625	0.689533147598692	FOXS1
ENST00000436066	10	11	1928	592	2470.92001775583	1156.93836273491	2272.91201340243	1096.3537545306	0.339211618257261	0.473518080452235	0.485297036014392	0.00179216085746446	0.0243122502972155	0.0439268974479269	0.600091064509423	0.0523023670889059	0.689533147598692	PLEKHF1
ENST00000398610	5	7	6384	2049	6516.88020164161	2976.20613411855	6421.02806902704	3008.34595059294	0.325599154135338	0.410432411870257	0.417821678850797	0.00597563904547901	0.0545984704365872	0.0439307704009801	0.600091064509423	0.0495026655546687	0.689533147598692	PCDHGA10
ENST00000216277	48	7	5200	1514	4024.36951018762	1298.45127761871	4223.87535379135	1283.05205518719	1.87192307692308	2.06088278759945	1.94757090617344	0.0813138734767263	0.282321768711194	0.0439352386515828	0.600091064509423	0.0636512241798954	0.714389479350435	PAPOLA
ENST00000182096	55	8	7254	1953	5414.18631057793	1658.58687725315	5948.56737038112	1660.86790962999	1.75641025641026	1.98319458088792	1.81736199551144	0.0983351673975444	0.31328656744749	0.0439853248941359	0.600199996959361	0.0794334610420939	0.736270938291801	CRYBG3
ENST00000309519	15	14	2733	885	3031.37779785353	1360.7807019872	2818.54971885756	1330.26365443807	0.39048664471277	0.515565086042419	0.538634092161387	0.00284987232948077	0.0330634814814394	0.0440123615281836	0.600199996959361	0.0614000564491521	0.708147137564689	B4GALT2
ENST00000393893	9	10	3353	1057	3824.93379462775	1736.75340983635	3553.40066751276	1714.09251083392	0.348832795596887	0.462413576709392	0.485584349420703	0.00342508803238722	0.0371622051514013	0.0440837781146666	0.6007020314526	0.0616074175549268	0.708147137564689	CORO1B
ENST00000270800	33	25	3911	1264	3682.61747316511	1646.16122868359	3607.47580910081	1693.76933166918	0.448665499675472	0.605818451794216	0.634386297349889	0.000929994043312535	0.0155836839690209	0.0441370695900786	0.600956492614718	0.0685135489790304	0.720057722214037	IL22RA1
ENST00000563290	89	16	9880	2729	8107.5883930123	2500.69508519757	8774.64147021672	2383.05492061952	1.50488806858776	1.67359152637215	1.48064725295601	0.110987200487006	0.336078458129152	0.0442011930612835	0.60135792440743	0.12598449208975	0.779205480745256	SCAPER
ENST00000412916	23	2	1333	359	1424.98747570711	488.623403470994	1495.79215819112	500.030064714778	2.39809952488122	2.96220749805916	2.89623206795161	0.10600114586047	0.327550710597678	0.044373159255741	0.602294401506561	0.0490913940880773	0.689533147598692	CBFB
ENST00000344526	16	10	1456	524	1375.42440738672	390.280444158905	1321.9607065849	394.603449693922	0.614385614385614	0.503640348985206	0.525088905211603	0.165541280155763	0.423738812076681	0.0444133646344844	0.602294401506561	0.0607654713402061	0.708147137564689	C4orf40
ENST00000305631	16	16	2201	715	2606.32564212975	1298.89122446552	2321.39155758615	1259.7320445105	0.364566908089906	0.527869238267063	0.56956466468674	0.000806857233261803	0.014322128394095	0.0444468068607819	0.602294401506561	0.0790936219973733	0.736270938291801	DEGS2
ENST00000358625	9	10	2337	678	2051.0471901752	932.817461681261	2110.76814726735	989.128511904779	0.328276344964407	0.463018660345633	0.474317834940713	0.00164855674806225	0.0230052931264272	0.0444956257323946	0.602294401506561	0.0526345144650314	0.689533147598692	WDR5
ENST00000334414	217	105	15452	4492	12688.9648104116	4838.1268058283	13152.1301660607	4827.82117236418	0.60455995193881	0.789991500898552	0.760899286415468	1.47475892922555e-05	0.000778170669038163	0.044532553409663	0.602294401506561	0.0197423270174846	0.57026089354997	PTPRB
ENST00000553001	6	7	2091	582	1937.98986138163	778.284017472844	1979.11441357213	789.047822990539	0.333751793400287	0.426195080911565	0.424015490557103	0.00507850891307199	0.0489522014052914	0.0445325540809334	0.602294401506561	0.0429690036920341	0.680853264891547	no_symbol
ENST00000388988	12	10	2644	722	2010.97753806272	726.621270880953	2150.23923913537	711.879640753972	0.388804841149773	0.485084428548902	0.45207633109204	0.00608835317704799	0.0554241275057961	0.0445435166355419	0.602294401506561	0.0255310500044497	0.595410507294531	HYKK
ENST00000262207	66	10	3560	949	2871.21424368695	849.365837514875	2941.97283130313	816.323069778428	1.69034729315628	1.8658358614538	1.75575737453551	0.0915807025475731	0.300366710037005	0.0445729911232862	0.602294401506561	0.0702453845536591	0.725351283592878	CRISPLD1
ENST00000334379	17	12	3290	886	2498.5963475415	841.305949844903	2711.0019319343	833.186208906385	0.429085807809212	0.517238024197559	0.478822899799559	0.00791192121176931	0.066321077854329	0.0446016538891669	0.602294401506561	0.0232400422679421	0.585220700831777	TRMT11
ENST00000335426	6	9	2234	889	2658.57929399249	1446.34368789711	2548.63640726437	1488.45344776115	0.33876454789615	0.426417276587996	0.450411720601326	0.00680052954653315	0.0596851329260948	0.0446551923479404	0.602294401506561	0.0633316922513161	0.712532843475598	no_symbol
ENST00000264428	78	16	3501	981	2614.11903220647	924.124014614244	2700.88614101534	966.94455719699	1.34447300771208	1.68082251559254	1.7014581734321	0.253852322087255	0.538693363183502	0.0446665117872434	0.602294401506561	0.0398208516556229	0.672461074651375	GLRB
ENST00000318792	26	3	1236	384	1046.50270697618	384.514391666871	1057.77074957663	395.346146261379	2.26941747572816	2.63828196924248	2.67940159928557	0.0907137857811282	0.299058583598511	0.0446925327710702	0.602294401506561	0.0413071067081522	0.676776644769087	C15orf53
ENST00000344733	93	26	9948	3084	10403.6218825247	4523.65758097501	10186.816652524	4465.3004996572	1.10485636420498	1.53473537702872	1.54687863166399	0.641131110692097	0.82359302069075	0.0447352734533206	0.602294401506561	0.0409097423550892	0.676656131375354	RGS12
ENST00000397267	23	20	3560	1291	3805.93422213706	1808.40014185626	3467.11623282519	1774.08829770631	0.444796682718031	0.568024449077304	0.608041299855095	0.00315148976452247	0.0352511999433698	0.0447593895914743	0.602294401506561	0.0792974403105193	0.736270938291801	SLC22A17
ENST00000220003	23	19	3126	933	3284.18231570542	1470.49189976805	3098.04193880513	1541.04344478058	0.393234165067179	0.564912243649308	0.62203872526696	0.000609119009878658	0.0118413281203735	0.0447904419553554	0.602294401506561	0.0981636104582858	0.762435255855183	CSK
ENST00000296657	0	2	3323	1132	4629.42470045652	2301.80212583943	4236.25728059003	2229.93551016884	0.333333333333333	0.333333333333333	0.333333333333333	0.0153920896158553	0.100870772265477	0.044898845399055	0.602516460644384	0.0512696121498057	0.689533147598692	ANKRD33B
ENST00000039007	26	3	2481	714	1971.58753594733	723.645630773645	2052.82896275745	716.948758899656	2.12061668681983	2.63574068575079	2.52011943878073	0.12075575384775	0.351914367213062	0.0449106850756623	0.602516460644384	0.0560552936431326	0.694826185189068	OTC
ENST00000548925	1	3	1067	319	1055.08894926088	438.171134676784	997.091149996961	432.832786730006	0.324742268041237	0.353823268877884	0.358523876360583	0.0135135659710672	0.0928723298724176	0.0449188441094703	0.602516460644384	0.0515068467122571	0.689533147598692	BLOC1S1
ENST00000371321	85	46	3443	976	2729.36929078875	1025.38106309005	2850.22599190189	1124.52762677253	0.533941824608673	0.700705563882458	0.734806042832813	0.000324938129910496	0.00771672494561726	0.0449457843625851	0.602516460644384	0.082966742806389	0.738038936829681	CYP2C19
ENST00000263056	34	22	3277	935	2764.79215251188	1040.63417090962	2950.86287082231	1027.12967740017	0.465258521181887	0.59987768966226	0.558027962613821	0.00209181721032785	0.0269791580767396	0.0450151772834045	0.60298107842585	0.0213097234744061	0.577536992983676	MAP3K8
ENST00000397661	23	20	3020	958	3210.3213122236	1526.90778608611	3106.85671531951	1460.85653230157	0.395048880479344	0.568541227236902	0.562604408213496	0.000582265566896693	0.0115918924785855	0.0451222278494598	0.603032808202798	0.0410766900800336	0.676656131375354	NFIX
ENST00000399982	93	19	17989	5249	15743.7245101128	5298.74846253001	16725.5843447165	4934.20576074488	1.40682083495469	1.61501597413864	1.42179403209979	0.154655905529115	0.408338634218318	0.0451310072870499	0.603032808202798	0.142216826385027	0.779882870270711	CHD8
ENST00000257189	166	41	6874	2126	5728.93929059811	2003.07278642409	5974.93515939446	1997.29559185565	1.24620724053369	1.40572445181161	1.34500763607904	0.196227800638058	0.467735084316447	0.0451757562507397	0.603032808202798	0.0815153922194384	0.736270938291801	DSG3
ENST00000258975	3	5	2052	630	2002.01240615514	859.592672258308	2007.66562714972	846.525542261473	0.320175438596491	0.381348820886968	0.377490005676381	0.00924970537197007	0.0731215324487251	0.0451979928063867	0.603032808202798	0.0419859363881419	0.679822179364743	TACO1
ENST00000369043	21	14	3696	975	3086.40796845144	1044.53655642952	3281.89773304317	1021.54983343645	0.435984848484848	0.540470257750266	0.502441905002595	0.00536480014290608	0.0508090182656026	0.0451996890800466	0.603032808202798	0.0237485510238557	0.587464948495955	ATE1
ENST00000297537	13	1	2422	854	3036.97689017349	1438.16532313007	2752.37917602969	1372.02552613316	2.79190751445087	3.57808552333483	3.74016617969404	0.106740202823907	0.328431393304329	0.0452274606152098	0.603032808202798	0.0380318012927631	0.665384673415354	GBX1
ENST00000338099	56	9	5499	1440	3984.91342333062	1295.23757738847	4168.08590259641	1312.33329301047	1.56644844517185	1.92019774655808	1.86317537896249	0.169758452741812	0.430282776989029	0.0452871404560821	0.603365125339666	0.0563853947469462	0.694826185189068	CMTR2
ENST00000335867	82	54	5724	1809	6103.82932289812	2835.40873517995	5988.37344288631	2710.35755986099	0.489365351629503	0.710753060936633	0.692972187244586	1.83688495626428e-05	0.000923276385084502	0.0453386494993501	0.603419734633113	0.031370109388694	0.635455191350909	DACT1
ENST00000261475	24	2	3264	822	2350.5945568865	766.581072730865	2648.34228243463	799.116567825588	2.34803921568627	2.94231094875416	2.74727075562441	0.114007585926917	0.341365348954972	0.0453844123956371	0.603419734633113	0.0612835993111557	0.708147137564689	PPP2R3C
ENST00000368799	54	8	28189	8369	27062.9511226465	8411.4997506408	29575.2324967371	7306.15218616746	1.89244425524535	1.97598528078775	1.59332813584088	0.0611917142841355	0.240336687776605	0.0453955169026985	0.603419734633113	0.172422315472291	0.799792624434247	FLG
ENST00000267085	29	5	3555	1134	3435.67567261807	1507.72715469894	3362.99530571036	1446.95850165425	1.7084388185654	2.28774810996398	2.24625112107264	0.196805552288214	0.468047028618298	0.0454717165860048	0.603970160622068	0.0505800498800183	0.689533147598692	CSAD
ENST00000528655	4	6	1263	411	1577.07033295412	702.057526537559	1521.9018090809	690.034772638122	0.32880895826264	0.397237509456623	0.401944543904894	0.00920074645095374	0.072933770953679	0.0455234186443768	0.60419460830763	0.0492913885741756	0.689533147598692	ADM
ENST00000332582	23	18	2557	809	2674.29295758388	1126.76969107128	2333.03248235354	1175.46500630314	0.435625630364531	0.562667085344568	0.662537927951199	0.00290815817899353	0.0333190909064394	0.0455844751223298	0.604542771675818	0.158325889849178	0.792918544806883	GPR173
ENST00000326005	1	3	1324	386	1119.19433495723	467.224671720312	1188.97989432991	490.760009615587	0.322885196374622	0.354366296613306	0.353189299490252	0.0121386681736561	0.0864699546551784	0.0456615308739591	0.605102424406053	0.0440580450140973	0.681445879109071	OAZ2
ENST00000551404	25	3	3355	911	2773.54563127767	1056.79289588209	2895.3535958059	1055.23606180057	1.94709388971684	2.63141227055291	2.52786526516387	0.16946687485511	0.429794733014567	0.0457306611909094	0.605556276334239	0.055732796787002	0.694107906026833	MAPKAPK5
ENST00000345097	20	2	3454	965	3281.38596600299	1292.92689519804	3301.88443666399	1360.29030937918	2.19590812584443	2.96012357500457	3.07982620323226	0.147862668649611	0.397666774071151	0.0457967287520558	0.605968910926592	0.0382154784116161	0.665384673415354	FOXN3
ENST00000406797	21	18	2633	805	2949.44673492409	1345.25425627254	2877.41754428448	1466.56583326638	0.390549103484119	0.556746452375449	0.615963510858418	0.000798204712527924	0.0142267287571712	0.0458433955342293	0.606124407063382	0.101712575870624	0.762435255855183	PRKAR1B
ENST00000418596	16	11	3662	1117	3023.76881823659	969.147040180772	3200.11461356379	948.689507927773	0.4900327689787	0.510679513299548	0.478606470908561	0.0329717415319533	0.163771948377311	0.0459280793277298	0.606706811101408	0.027001663380174	0.60413088985395	FAM126B
ENST00000296785	3	4	2188	638	1681.33627043352	549.684151459849	1821.10720696438	533.860463732014	0.374954296160878	0.396159743101759	0.375890950853545	0.0287067717375444	0.149924656246622	0.0459573419699511	0.606706811101408	0.0293771234137494	0.624322354606561	ANKRA2
ENST00000546455	33	24	2953	944	3184.83044737451	1364.85771304549	3109.51034064657	1346.06457410399	0.461970877074162	0.605685430037649	0.611409978796794	0.00162689500164602	0.0228317681718471	0.0460920082406221	0.607371259480306	0.0504978272682716	0.689533147598692	PCED1B
ENST00000379158	10	0	1044	288	850.328685662571	338.207680606733	854.729742924065	324.430570909804	3.75862068965517	4.97737588192975	4.79570938762367	0.0967316045044023	0.309998274727049	0.0461153529896332	0.607371259480306	0.0513840952414628	0.689533147598692	NUDT2
ENST00000217043	22	3	1781	505	1693.33377538821	737.284920756032	1560.922747143	658.155564995037	1.80951712521056	2.64472401903075	2.56904853337439	0.223911624182261	0.50272966836576	0.0461462958297451	0.607371259480306	0.0532247192512772	0.689533147598692	R3HDML
ENST00000538904	28	24	5565	1689	6370.86173119357	3157.46321517675	6282.93830966629	3068.6661414402	0.379924528301887	0.595083276047717	0.587022095239317	9.53537634929512e-05	0.00328885826977381	0.0461476204639703	0.607371259480306	0.0404945226833189	0.675947032483092	EVI5L
ENST00000333762	7	0	1455	471	1826.68576023643	1036.3954814016	1713.37149407457	943.714794341572	3.2659793814433	4.97154701029268	4.85555822729446	0.132242587122044	0.372762489861595	0.0462752396885303	0.608205857563298	0.0495814250679125	0.689533147598692	H1FX
ENST00000253794	5	7	1253	340	1187.24488048835	548.344192456896	1177.74539476575	584.258913578301	0.294592976855547	0.413664222451388	0.435051580425893	0.00176395282520689	0.02413098585153	0.0463207725338094	0.608205857563298	0.0639705941694187	0.714389479350435	VPS25
ENST00000373783	0	2	1828	611	2475.61917391357	1247.32038190607	2252.56588328801	1202.83056488695	0.333333333333333	0.333333333333333	0.333333333333333	0.0144392259269791	0.0967818386456974	0.0463315259470253	0.608205857563298	0.0529517300631004	0.689533147598692	ADO
ENST00000246115	40	11	2522	943	3110.51127710008	1664.75723255066	2791.73928924381	1519.11411105827	1.3296986518636	1.86734576113664	1.89715374379837	0.36493383576765	0.64140094307737	0.046351172209461	0.608205857563298	0.0409887209981126	0.676656131375354	S1PR4
ENST00000366639	14	10	2076	543	1530.14541410069	489.694553928427	1669.1810811765	530.721212526363	0.423804519180242	0.498221760899365	0.495576606623502	0.011415696158274	0.083162603989776	0.0464147190293078	0.608272524525636	0.0445759737631808	0.681445879109071	TSNAX
ENST00000222800	2	4	2148	696	2445.0642011354	1026.66251044103	2197.28317337791	1137.34413387033	0.329608938547486	0.367956736672073	0.407045527431383	0.0162166137762124	0.104154245194716	0.0464802786257273	0.608272524525636	0.0925036598072085	0.76092660878851	ABHD11
ENST00000409202	59	35	4568	1255	3998.26406407387	1555.98304038473	4135.91891094827	1662.54817416125	0.478041690990465	0.66557540077614	0.686574961316046	0.000217679266087799	0.00584066778869272	0.0465318921089734	0.608272524525636	0.0664211526391515	0.714389479350435	ARHGAP25
ENST00000300413	3	4	818	262	709.145596125885	232.586489256151	781.80495100227	246.383644778446	0.392176039119804	0.396788775557619	0.389088322704467	0.0423903917721668	0.192562651438979	0.0465340278560661	0.608272524525636	0.0397279779944689	0.672419382180275	SNRPD1
ENST00000378933	37	4	4952	1465	4224.43598973982	1247.31542353293	4511.47707161223	1172.90911123395	2.38921647819063	2.38493880758557	2.1238770995304	0.0461047269441807	0.203399761054886	0.0465647910334863	0.608272524525636	0.0852197444682805	0.742954219793437	TAB3
ENST00000292524	17	2	3293	1153	3470.2806193933	1617.07172860863	3146.1229316581	1430.99253210466	2.31744103654216	2.97387093450219	2.91077797172601	0.125437063225542	0.360348736984182	0.0465769120462315	0.608272524525636	0.0511818833755119	0.689533147598692	LRRC14
ENST00000294954	112	31	4837	1463	3823.84805714325	1580.65047235426	3941.36739662602	1609.32358211688	1.08986070911722	1.47803255269719	1.4603561884337	0.66193891266426	0.837006302269032	0.0466319606291103	0.608272524525636	0.0538713134371746	0.689533147598692	LHCGR
ENST00000368124	26	20	2978	919	2840.24268602169	1219.06414978111	2791.17327982863	1289.12914249777	0.429690748025201	0.579023468165485	0.61944476125381	0.00147915287144252	0.0213096214508234	0.0466365627962916	0.608272524525636	0.0829505490048579	0.738038936829681	CADM3
ENST00000266736	43	8	2952	891	2810.47290789271	1104.88057556182	2732.18534283807	1094.78839155571	1.55318428184282	1.98939780307417	2.02556968261877	0.204456742972716	0.476878488262618	0.0467388162137658	0.608780989307861	0.0411716623251847	0.676656131375354	AMDHD1
ENST00000551346	12	10	1783	458	1334.48062694326	486.142396948422	1442.98558870837	474.166757759097	0.371131392443787	0.488320000891465	0.449383098337885	0.00361496917346681	0.038547828532791	0.046792558930433	0.608780989307861	0.0242803720942792	0.590853982236253	SPIC
ENST00000356711	221	74	12918	3813	12099.9333149489	5287.4582102202	12271.695082535	5303.34171273777	0.883099551014089	1.30097488092765	1.28676623251837	0.347436471417072	0.627561871168492	0.0467954199408588	0.608780989307861	0.0568024488576352	0.696883754182718	MYO16
ENST00000393980	15	14	1266	336	1133.21440424223	513.327827531284	1125.27190494323	562.411729207329	0.332069510268562	0.519650520039534	0.566467405258556	0.000304595895106422	0.00735435985959317	0.0468158191662439	0.608780989307861	0.0876161284528309	0.750551738572605	FABP6
ENST00000443547	15	15	2070	738	2960.13325939742	1454.68438980464	2599.44595182317	1461.21793006288	0.396739130434783	0.523211223426294	0.589493765141818	0.00316382696070201	0.0353567823387637	0.0469433120676889	0.609981959202904	0.109727728139681	0.768294642046998	HS3ST6
ENST00000553443	36	5	13372	3611	11136.2816146248	3863.44144361106	11580.3028876136	3871.25851891393	1.78691793797986	2.24820963260821	2.17244763275245	0.155907768810505	0.40977424171845	0.0470584407378719	0.610749053700116	0.0574141480647773	0.698231916215551	TTC6
ENST00000215375	0	2	1112	409	1489.95693204263	755.902960763078	1320.39149582879	769.863321242215	0.333333333333333	0.333333333333333	0.333333333333333	0.0197071349122083	0.116723255570091	0.0470894083607803	0.610749053700116	0.0640144580362612	0.714389479350435	ATP5D
ENST00000367999	11	10	3180	1122	3148.5542241783	1232.82011920421	2978.78829232151	1207.51822507148	0.443739279588336	0.482460270093863	0.496281378756511	0.024582046939139	0.134254360916793	0.0471078907203028	0.610749053700116	0.0575535238999109	0.698231916215551	PPOX
ENST00000381638	127	69	20602	6056	18585.5034968511	7512.36995292657	18767.0787807754	7550.6702999891	0.547598707476389	0.747630683300578	0.744238064279827	3.01793789142256e-05	0.00134682266825439	0.0471725840876004	0.611131387881151	0.0437897967688534	0.681445879109071	ZZEF1
ENST00000305626	7	7	1623	447	1518.73807140127	549.945608990079	1525.32770309422	559.141891637894	0.365988909426987	0.441843580158846	0.445750193017989	0.00979387105967357	0.0756323850515717	0.047346648922445	0.612396492788148	0.0503150211747124	0.689533147598692	RAB33B
ENST00000229379	3	5	744	246	856.55810816609	372.107157811459	864.117908045567	401.290758097831	0.331989247311828	0.383877358074485	0.398863427294772	0.0137248451776064	0.0936133286310129	0.0473699211398059	0.612396492788148	0.0613077402129304	0.708147137564689	COX6A1
ENST00000599957	49	40	4780	1646	6028.56630420158	3235.45964827206	5473.64028554437	3174.58127654116	0.435932237983468	0.665797943978654	0.717532571786975	2.94696935399761e-05	0.00132194800995862	0.0474111598534503	0.612396492788148	0.106972364953685	0.768294642046998	LRRC4B
ENST00000331410	32	4	3089	745	2390.72356062177	819.013979479465	2560.47553734548	822.200010707643	1.74354159922305	2.39251173787125	2.25511827462498	0.207058074744378	0.480367023723592	0.0474113413771469	0.612396492788148	0.0649272132191841	0.714389479350435	ZNF789
ENST00000361283	16	10	5622	1695	4727.56419504676	1356.06890392638	5131.61029741005	1299.06426308407	0.529446007567672	0.508135336577669	0.45912645534634	0.0644952386438243	0.248146574214714	0.0475682592580648	0.613471128294444	0.0203914121463158	0.571729456642324	CHAMP1
ENST00000402676	52	31	12447	3600	11160.0479479458	4260.00488241528	11977.2110344831	4115.09715603671	0.50124276934201	0.65154374481308	0.589563021229006	0.00112407743421051	0.0177884997793022	0.0475898906996809	0.613471128294444	0.0139134228186342	0.546068606572166	AKAP12
ENST00000356805	136	73	16791	4494	15679.0520097933	6319.8523801996	15971.5137531915	6592.70363847238	0.505398645027017	0.754302167484786	0.772134166988804	9.89673832176278e-07	0.000109431450487772	0.0476005535606345	0.613471128294444	0.0694581479618194	0.722464618704125	SPTBN1
ENST00000265825	28	19	3462	1029	3260.41253905259	1238.62428513163	3189.01170305487	1179.77669543334	0.466117850953206	0.581857235369414	0.567930797188503	0.00427913450970454	0.0436461663269511	0.047802493395253	0.615283799978921	0.0382330693244993	0.665384673415354	FSCN3
ENST00000453981	122	67	14706	4194	12655.7893000025	5149.91066408878	12836.1851017711	5320.03135396782	0.526369789041688	0.744770628549078	0.758288345474554	1.15016373805054e-05	0.000639962900402481	0.0478120879131086	0.615283799978921	0.0632961974607153	0.712532843475598	DOCK8
ENST00000517970	80	13	6516	1791	5162.54315032212	1503.06502403706	5489.61943544905	1455.31239306406	1.64206787687451	1.73513243683095	1.58630057946034	0.0754183174642666	0.27057705696218	0.0479447272479526	0.616523611666787	0.0983099214225161	0.762435255855183	WWP1
ENST00000246080	13	14	1308	492	2215.48951911141	1133.3801152488	2012.81896591767	1058.40789169885	0.392660550458716	0.510028171235159	0.522389140969831	0.00425437287691162	0.0434446547901092	0.0479794584885847	0.616523611666787	0.0572577177345276	0.698231916215551	TCF15
ENST00000395297	396	131	9740	2923	8144.77325925078	3287.25334370443	8396.27108532743	3274.05123394326	0.90788376578931	1.21838417632607	1.17739907580974	0.333607039171873	0.614169510976355	0.0480899972100047	0.617015872523783	0.10236283094224	0.76301057560767	FAM135B
ENST00000573521	2	4	6358	2039	5971.4357803413	2531.58823334174	5967.65572789414	2472.95914304694	0.328279333123624	0.3695798683242	0.365757493783549	0.0154683972917988	0.101218008664013	0.0481133768829669	0.617015872523783	0.0443102654602318	0.681445879109071	PCDHGA9
ENST00000243924	17	13	811	251	772.797100672296	289.691079097038	727.510014423251	341.838781860341	0.447243262286419	0.526616276710495	0.641991094517568	0.0110961316136971	0.0818513485636264	0.0481243946657374	0.617015872523783	0.181887620339191	0.799792624434247	PI3
ENST00000376454	203	99	13540	3956	12119.8338419139	4642.97309340171	12652.5050377211	4649.56150366538	0.603107828655835	0.787670346189918	0.755987440771709	2.38697921671304e-05	0.00113097638865912	0.0483764293869087	0.619533659040585	0.0205430111803027	0.571729456642324	KIAA1217
ENST00000369208	119	68	5340	1563	5103.10962892431	2162.63262256818	5147.10245729849	2185.04059673734	0.519288389513109	0.745372155124877	0.74663348314233	7.34753008653771e-06	0.000441866656774839	0.0484266648409796	0.619533659040585	0.0497466242539996	0.689533147598692	SIM1
ENST00000370476	28	3	1862	604	1699.26931913349	567.346136074347	1813.46215554739	542.488486598564	2.52067669172932	2.58713567814287	2.3440163513055	0.0550892862234595	0.227152707356608	0.0484576988349118	0.619533659040585	0.0774968636139162	0.734705276551806	CUTC
ENST00000324262	28	23	3313	971	3163.90058766882	1502.00865156381	3166.71560240005	1557.58216603021	0.383602475098098	0.595522067071514	0.615503860106038	0.000130041287810704	0.00404572895411079	0.0485115582433521	0.619533659040585	0.0654084393954193	0.714389479350435	CNDP2
ENST00000312849	6	7	910	278	689.859321129377	281.988871955417	752.55767357172	279.652836811338	0.354120879120879	0.431572148101626	0.403702397137294	0.00952000360046381	0.0742859415687801	0.0485313578057365	0.619533659040585	0.0299758482560456	0.624659268083856	LSMEM1
ENST00000335822	5	7	908	280	892.600076568601	416.431321389869	795.762631173972	415.42442573444	0.31773127753304	0.416585876699917	0.451278535724885	0.00454842948287337	0.0455105105606235	0.0485442398002039	0.619533659040585	0.0794530138338354	0.736270938291801	LYNX1
ENST00000318602	127	67	10193	3082	8473.95855751128	3322.70735265645	8596.86044787414	3524.05710709841	0.579415804387094	0.747025325787023	0.780298732336454	0.000188324921078315	0.00525614249183207	0.0485705823706357	0.619533659040585	0.0938780393974147	0.761908725544235	A2M
ENST00000246747	5	7	1271	394	1266.13975368028	590.887932240629	1222.44944319886	571.328319521965	0.318745082612116	0.416677878825727	0.417102222867257	0.00471701184448778	0.0464740781046015	0.048615224652014	0.619647797326698	0.0489433950867089	0.689533147598692	ARL2
ENST00000327757	103	61	10107	3024	8925.75914964641	3849.71918383026	9021.19057754207	3865.54448870519	0.5131847298423	0.732650856063228	0.727985366008257	1.64158461728823e-05	0.000845635280597143	0.0487394531382224	0.620725149034164	0.0442391571117331	0.681445879109071	PLB1
ENST00000522917	106	58	13067	3655	10670.2660825705	4237.67354320315	11095.6556129944	4412.3937821265	0.519483029445375	0.730469070770116	0.731404595038779	2.84108020605442e-05	0.0012914445860065	0.0487882989763095	0.620725149034164	0.0497261925499301	0.689533147598692	FER1L6
ENST00000399932	20	17	3757	1220	4009.21685349648	1798.81874383406	3687.47328846715	1861.45865048892	0.416363528820276	0.554078725088248	0.61645111401312	0.00243921014346431	0.0299891558714876	0.048838536159063	0.620725149034164	0.110163107874872	0.768294642046998	ITFG3
ENST00000357077	386	162	27484	8138	23096.1788688359	8062.95383895115	24633.3157767271	8001.60711549355	0.707327765937214	0.832846013375456	0.775361136645191	0.000180343265905756	0.00509066519694948	0.0488535426808347	0.620725149034164	0.00606127132128599	0.469174832425593	ANK2
ENST00000570689	54	38	4435	1334	4663.78396888151	2169.2118480298	4338.5386598186	2161.43263614017	0.442118347642587	0.66965115074816	0.715447689927981	3.53395491342377e-05	0.0015223190396287	0.0488927188777453	0.620725149034164	0.101170240938147	0.762435255855183	UMOD
ENST00000263092	15	12	3946	1121	3374.97661781427	1281.3276551888	3619.53251499884	1320.88151894801	0.404713634059807	0.514986848669678	0.497997912971377	0.00520224394028067	0.0498281114900731	0.0489142859377152	0.620725149034164	0.0376143529245811	0.665384673415354	METTL16
ENST00000216733	14	13	3700	1358	3801.8301283875	1682.43565866937	3605.50801163051	1520.35507753545	0.438455598455599	0.513961667819955	0.493104261131977	0.0125121696038978	0.0881997809283208	0.0490061711144348	0.620764022698378	0.0354504319356497	0.659515737414342	EFS
ENST00000370548	12	0	2152	584	1726.48478835902	557.520549944811	1846.55919618429	568.287653119101	4.25650557620818	4.87506837271161	4.69305888027898	0.0711405776111574	0.26184633498951	0.049008313648582	0.620764022698378	0.0546393247546942	0.69146701068055	no_symbol
ENST00000262726	132	68	10629	2889	8756.15376885618	3365.87810816209	9292.59986009194	3464.61794953506	0.534464774386727	0.749869419385153	0.727744682342092	1.32029466524804e-05	0.000703077159162759	0.0490246241428269	0.620764022698378	0.0295955482862707	0.624602047237614	EFCAB6
ENST00000406767	10	0	4619	1204	3699.03835095679	1431.88614520667	3983.15462361267	1449.19943237302	3.60662481056506	4.87096863928513	4.63832080176344	0.106418039535911	0.328021513910407	0.0491281602564806	0.621617436827183	0.0564638559674917	0.694826185189068	FAM227A
ENST00000308268	21	13	1793	520	1449.2294302046	454.077322452309	1570.53538291704	448.95466362843	0.506453669030356	0.541413495473555	0.500219926763619	0.0277773277193184	0.146391745357428	0.0491784315376901	0.621617436827183	0.0248100411662527	0.592110438132971	PSMA8
ENST00000009041	16	1	1642	473	1285.90070219784	477.553447726407	1369.04222920369	506.356574579663	2.80450669914738	3.47101290580326	3.45889528476671	0.102917201679993	0.322326994224262	0.0491994445968058	0.621617436827183	0.0498536536974295	0.689533147598692	STARD3NL
ENST00000243389	26	23	3259	1034	2812.87839323329	1427.69445650296	2716.88750176038	1536.92531819854	0.385381507619924	0.591519443191087	0.654501179310122	0.000183207689225705	0.00514641664232724	0.0493200950957765	0.622446017302197	0.115265938745971	0.770214278918422	SLC36A1
ENST00000297063	23	2	3655	1034	2986.15962064335	996.98020418188	3199.61759216376	973.187591603365	2.50223438212494	2.89298046200256	2.66520726952879	0.0901474997475784	0.298581470831565	0.0493367350119713	0.622446017302197	0.0700428695017601	0.724207394014625	KIAA0895
ENST00000373025	22	19	2708	793	2435.71411670188	1147.37070032669	2270.98733923479	1226.42919419593	0.37211964549483	0.568167449006018	0.644046514618656	0.000289945762752303	0.00711946031312584	0.0493869234003635	0.62262671766907	0.130298680498619	0.779295851315623	PGC
ENST00000314940	10	11	2076	678	2766.39627897094	1321.60852916483	2491.21126064814	1352.86710868124	0.355491329479769	0.48144709936991	0.535879961972549	0.00314454271883143	0.035218878450912	0.0494624873895407	0.622722885700473	0.0991017670784042	0.762435255855183	HNRNPA0
ENST00000355716	4	6	1951	605	2011.21624848708	912.690881030533	1875.39573870321	950.742123279274	0.320055649117669	0.402171697766633	0.432545981372958	0.00687472315605536	0.0601841623747459	0.0494773733081805	0.622722885700473	0.0777010525297865	0.734705276551806	TNFRSF14
ENST00000282441	19	2	3477	1068	3368.28638564613	1373.57275917782	3441.77593689289	1262.5916021498	2.27868852459016	2.91603953626529	2.65667268688258	0.130940397922112	0.370553097449043	0.0495021648771113	0.622722885700473	0.0733511588440498	0.730981096298387	YAP1
ENST00000442241	21	17	3321	1053	3400.85007542009	1466.16058822809	3219.67495271221	1451.60544517809	0.425474254742547	0.558524121746999	0.58155265492563	0.00288932236106628	0.0332176398596759	0.0496092296713135	0.623054488079835	0.0688025016262871	0.720057722214037	NLE1
ENST00000262809	23	19	4243	1355	4917.76303366159	2230.81603572651	4650.32717874776	2139.34111732153	0.417251944378977	0.571667763071405	0.579047138051532	0.00146066278640732	0.0211309216433592	0.049689392964569	0.623054488079835	0.0554521512228599	0.693052084398019	ELL
ENST00000356454	7	9	3541	1193	4661.32850985818	2312.09108429454	4394.64413313378	2199.83190543919	0.335837334086416	0.447210833903534	0.450399779176057	0.00422839516169012	0.0432302355753478	0.0497346577530848	0.623054488079835	0.0521345074880602	0.689533147598692	SOWAHC
ENST00000446293	28	21	3101	931	2877.10383461026	1233.65383756638	2952.29444363922	1176.71896338331	0.427560024625487	0.591178639693947	0.552735355558025	0.00102544199359157	0.0166838547410962	0.0497412760561512	0.623054488079835	0.0259772896224857	0.59791989159669	BSDC1
ENST00000336078	34	6	9082	2636	8032.99098749073	3295.578862605	8085.31596327405	3437.05657739131	1.55261584924655	2.13552679200522	2.20762181999562	0.256250968379437	0.541379677627726	0.0497418624797775	0.623054488079835	0.0403642961496195	0.675071465469551	ZNF532
ENST00000280258	29	4	2685	771	2377.36510196101	894.814080252188	2404.55454431494	918.336946651184	1.8654748603352	2.38305621680982	2.41511061296983	0.159794186134972	0.415077186718903	0.0497438663870191	0.623054488079835	0.0462552104024288	0.687822031161695	PRSS23
ENST00000317147	141	33	16609	4784	13491.2609758272	4602.93443747499	14008.4466564587	4523.42700654608	1.22391651585073	1.44430099613205	1.36852653882248	0.2821995096999	0.568591398373987	0.0499249335860449	0.623949386745226	0.0946017849509834	0.762435255855183	CNOT1
ENST00000373765	9	10	3396	1077	3502.36547125375	1625.76386274434	3264.52695625157	1735.8976670479	0.350385480244138	0.470701104070497	0.525973628110412	0.00360232347692773	0.0384365922307716	0.0499363108316524	0.623949386745226	0.100908920779854	0.762435255855183	MATN1
ENST00000249071	11	12	1320	417	1356.51619314496	666.953802029636	1298.29078926468	669.63429870467	0.344230769230769	0.49294872235671	0.51335352998545	0.00156346914930762	0.0222109856235517	0.0499747674728637	0.623949386745226	0.0662404977496597	0.714389479350435	RAC2
ENST00000222990	25	22	3212	982	3448.97956400801	1724.38573527385	3304.16007583998	1808.58938785759	0.375791867453571	0.586923731091981	0.638442785940352	0.000152236305719119	0.00451764490134	0.0500057178104223	0.623949386745226	0.10110518952271	0.762435255855183	SNX8
ENST00000288078	39	29	7238	2527	7753.49026849113	3581.80135996614	7165.12572854937	3276.74922782959	0.487201805286912	0.633881164918106	0.627848231963157	0.00159221132023545	0.0224993151669278	0.050032368067477	0.623949386745226	0.0452782287720505	0.681639934924897	FUK
ENST00000524558	27	22	2881	890	3296.04561243134	1540.76524441571	3106.97977779041	1538.94028306914	0.406124081312346	0.592234142928904	0.624937491580676	0.000446814085042798	0.00975684593250688	0.0500417201653012	0.623949386745226	0.0799419978712974	0.736270938291801	SERPINH1
ENST00000316386	18	1	1425	375	1017.61762616189	332.493095507571	1016.97144935626	358.740551651195	2.86842105263158	3.44063092328167	3.67478427433188	0.0946887766832896	0.30673580205671	0.0501012379652492	0.623949386745226	0.0387944484547942	0.667871007412525	ICOS
ENST00000307741	35	27	4788	1422	5382.88945559051	2526.99859700737	5026.42567542192	2639.69123403292	0.406954887218045	0.622527050925102	0.692167649518214	0.000108969784069362	0.0036056545045503	0.0501028482213621	0.623949386745226	0.130908100726152	0.779295851315623	THOP1
ENST00000408965	0	2	1810	620	2831.03543258814	1476.52371154007	2540.49040602914	1331.3545582379	0.333333333333333	0.333333333333333	0.333333333333333	0.0156773194611574	0.102008705696849	0.0502010536965408	0.624512395139678	0.0507531907234218	0.689533147598692	CEBPD
ENST00000353172	2	4	1780	524	1703.30701947575	730.985989784095	1632.45435171591	715.103252254237	0.317752808988764	0.371662766941237	0.375221622951374	0.0102661979729792	0.0778598500703011	0.0502477749037641	0.624512395139678	0.05399356494228	0.689533147598692	KCTD14
ENST00000509504	20	3	3040	983	2955.74785000097	1397.4867234424	2742.47280634822	1544.27822281923	1.86677631578947	2.61401546133568	3.06548502367018	0.203606228502282	0.475720609259705	0.0502559801849154	0.624512395139678	0.0216895985156337	0.581856580666255	no_symbol
ENST00000216180	28	22	3299	1039	3246.61034862606	1470.82992421788	3212.76023379197	1586.266060097	0.426888253357407	0.594999807234122	0.644552218282478	0.000894582765906217	0.015249076488916	0.0503257000473334	0.624558901470298	0.0998886840501589	0.762435255855183	PNPLA3
ENST00000366757	38	28	2223	720	2187.29077401295	994.595319186904	2016.50792695013	1015.75510179929	0.458885941644562	0.630317042531173	0.69452947896761	0.000688669318588178	0.0127864164392415	0.0503502819140883	0.624558901470298	0.124443343493496	0.777055503520706	PRSS38
ENST00000357479	48	8	5571	1611	4698.25137670003	1626.2741271471	4964.27289098521	1533.77394632583	1.65338359360976	1.95721539886067	1.75891087824163	0.143936687252802	0.39140678112604	0.0503800065819077	0.624558901470298	0.100579609362584	0.762435255855183	STRN3
ENST00000589334	8	9	1745	577	1914.22296781178	859.836066249129	1704.24454990207	921.888582132012	0.364527220630373	0.459346254102066	0.532749434785042	0.00735577048792295	0.0631846490204564	0.0504045138683044	0.624558901470298	0.123360422037829	0.77626975398575	TMEM101
ENST00000295727	7	0	1621	530	2253.25324477138	1231.53744777528	1947.3432689166	1180.7530409168	3.28871067242443	4.82591799409642	5.24438331872324	0.130318138575331	0.369660602233293	0.0504656963134515	0.624558901470298	0.03938036934139	0.672215547459715	FEV
ENST00000421593	60	30	4480	1289	3270.33525744289	1059.59695384777	3427.26467351748	1126.80978018534	0.589141705069124	0.65935976891523	0.668602894271895	0.0123177236807183	0.0873511777358124	0.0505217763271291	0.624558901470298	0.0589467979906223	0.703839025049981	SLCO1B7
ENST00000344408	132	40	9081	2700	8389.75604034903	3611.37675594303	8578.66290115155	3530.4115336936	0.981628755831661	1.41023167373916	1.34932900388099	0.916115676499176	0.964911288774433	0.0506147819200814	0.624558901470298	0.0886878983077105	0.75140161767782	EVC2
ENST00000343629	16	14	3192	921	2919.13472967193	1267.49714107269	2934.9390582955	1286.57944659764	0.374436090225564	0.529816564043785	0.534257775867128	0.00142586736699701	0.0207312039288677	0.0506868661190545	0.624558901470298	0.0540483519818824	0.689533147598692	TLDC1
ENST00000260843	11	10	2530	701	1918.6728737277	760.762406254266	1954.92734635556	783.733781762713	0.36798418972332	0.487413579335102	0.491810834507785	0.00395007829932896	0.0411565235112574	0.0507004077614266	0.624558901470298	0.0540306544517439	0.689533147598692	GPR87
ENST00000335890	2	4	1178	352	1077.37059537794	463.539231051925	1116.10552474592	457.022526394787	0.319524617996604	0.372100197662928	0.363791869590047	0.0110529546109522	0.081753826064685	0.0507014953653365	0.624558901470298	0.0424129220749445	0.680447601262081	UXT
ENST00000443632	38	27	4235	1309	4691.87665168335	2048.77786272975	4348.06721341685	1989.04826764418	0.455194805194805	0.62833093970891	0.656547064153417	0.000665785803259457	0.0125222551945657	0.0507762446408901	0.624558901470298	0.077803480648963	0.734705276551806	HIC2
ENST00000358154	9	9	2239	632	1893.62912648684	776.827267110022	1918.72389898982	779.596653817953	0.354041983028138	0.469208801565125	0.465678974867389	0.00416037845181144	0.0427917001220935	0.0507820643861163	0.624558901470298	0.0481803771646831	0.689533147598692	METTL9
ENST00000369681	27	16	3690	1008	2728.68041361516	881.467023489692	2959.15021660909	918.011477878682	0.492682926829268	0.571883626270951	0.55153870871847	0.0118565584234273	0.0852650597475968	0.050847526877493	0.624558901470298	0.0368548450485006	0.66453828717954	CYB5R4
ENST00000322329	3	6	798	291	1100.08869854875	606.118187782906	969.769747038659	608.183112736326	0.299140708915145	0.378988045723367	0.411632185855092	0.00676723320744126	0.0594831232816103	0.0509210631911462	0.624558901470298	0.0829933815906877	0.738038936829681	RPRML
ENST00000317310	28	21	2241	756	2213.29798960103	951.736987351226	2181.40167048444	1012.87978889906	0.474808324205915	0.592738113214685	0.636413903727977	0.00448513425409927	0.0451635328603035	0.0509488418974025	0.624558901470298	0.0935517595338307	0.76092660878851	CD300LG
ENST00000335968	39	24	5716	1511	4950.18189727367	1845.58983016068	5187.90217177013	1749.09104178228	0.452379286214136	0.621619058612037	0.565950940252475	0.00079429381277825	0.0141715730625184	0.0509584003172067	0.624558901470298	0.0185477681076552	0.563625759069724	TARSL2
ENST00000359526	90	53	11425	3272	11365.4328764543	4781.31170054405	11327.9750256729	4814.61137913012	0.495834346381392	0.719666721219104	0.726884513355583	2.09774302290659e-05	0.0010200789601585	0.0509702036413883	0.624558901470298	0.0585220638114922	0.702998601663921	DNMT1
ENST00000325351	8	0	2172	744	2951.18250545891	1405.03318822494	2659.58177343448	1284.42362155909	3.74033149171271	4.80873276559752	4.86353564124614	0.0978444678023747	0.312181577108845	0.0509860114066279	0.624558901470298	0.0493462373934197	0.689533147598692	ZNF784
ENST00000360820	38	20	6565	1805	4749.62900122421	1467.27681178506	5017.63544955646	1433.776567757	0.545134733253545	0.606625303771457	0.564685873811644	0.0167554190562222	0.1061584214657	0.0509885293654665	0.624558901470298	0.0247347882729789	0.592110438132971	SCYL2
ENST00000317005	20	1	3750	984	2870.79250646506	836.315276537501	3060.17687399447	811.03972583698	3.124	3.41318607894548	3.15030342765229	0.070351142462719	0.260570905302496	0.0510197654820558	0.624558901470298	0.0683125285122845	0.720057722214037	TIGD2
ENST00000400521	22	19	3539	1186	3808.10608159318	1801.40341078152	3584.08545483532	1748.96984295331	0.418635207685787	0.570348884564335	0.586780400883895	0.00170811423662356	0.0235775728234481	0.0510325900013367	0.624558901470298	0.0646546602372104	0.714389479350435	TXNRD2
ENST00000393483	66	10	5003	1288	3949.18195670768	1146.80008178306	4594.37481181481	1039.27917879465	1.63558228699144	1.8332447356396	1.44815035401465	0.113975340760943	0.341365348954972	0.0510512143540526	0.624558901470298	0.234466734207773	0.83091820241658	TSGA10
ENST00000254193	14	1	1759	545	1515.59657484438	639.512534037712	1589.99013463537	646.33790202376	2.66884593519045	3.45368029498459	3.34553043167396	0.121567101277902	0.353324104835823	0.0511038993779237	0.624763164225884	0.0574680099958389	0.698231916215551	SNRPA1
ENST00000244728	142	29	6557	2065	5594.17483024677	1695.61262666339	5998.29415988417	1602.05898848928	1.52400488028062	1.46802209615355	1.29753929090328	0.0321809306427343	0.161322828749023	0.0511442068506983	0.624815926057792	0.186562895360052	0.802257893794968	COL21A1
ENST00000315796	25	17	2343	681	2005.83055300177	745.940043122964	2130.47102916807	782.734797269134	0.459240290226206	0.572063710304891	0.565833164586603	0.00533801271738086	0.0506105411107218	0.0512899057566349	0.625194154105077	0.0466505587119601	0.688986539704286	METAP1D
ENST00000430069	37	4	3628	1007	2808.5490775775	813.388994839726	2851.0012394628	793.19287235724	2.25396912899669	2.34312742827542	2.25879505564493	0.0630851368157254	0.244782739186632	0.0513086539999502	0.625194154105077	0.0623841067673505	0.710187282456558	TBL1XR1
ENST00000255992	52	12	6878	2392	7101.47246132784	3029.4756067612	6861.85198988848	2910.67379970413	1.46802514147673	1.78331601064699	1.773650901419	0.197170985657691	0.468324682207832	0.051312038593476	0.625194154105077	0.0535710556722226	0.689533147598692	KRBA1
ENST00000306385	52	33	6903	1980	7456.97949327902	3077.223999033	7059.34786643207	3185.33752404045	0.468095712861416	0.660544328634505	0.719516966489743	0.000249669920672175	0.00640217108252431	0.0513261914607449	0.625194154105077	0.123595023042432	0.77626975398575	BMP1
ENST00000216513	53	13	5340	1698	5203.37642500306	2311.82064299627	5170.56204101341	2171.52262443305	1.27520064205457	1.75339268844804	1.66134551969456	0.400335675121441	0.670573844086088	0.0514396174741492	0.625194154105077	0.0786426426201095	0.735617529782877	SIX4
ENST00000373642	7	7	2456	694	1943.95543742628	715.885842190041	1877.82728217881	804.399510012203	0.372251628664495	0.447229666306351	0.499821251102505	0.011572771712729	0.0837795316651273	0.0514670346630411	0.625194154105077	0.102265900474488	0.76301057560767	GPR21
ENST00000245206	27	4	2988	891	2783.78957615787	1122.28087604482	2667.63948083203	1106.13893235224	1.81024096385542	2.3770024510999	2.43911449715052	0.18270845477304	0.449946462018304	0.0514673946658812	0.625194154105077	0.0447516991395166	0.681445879109071	GOT2
ENST00000360001	14	13	2580	687	2798.00588006573	1247.66175100134	2744.71475876983	1367.49025518725	0.337707641196013	0.517339625401064	0.569655300023186	0.000544162888941994	0.0112022792942851	0.0514822245966113	0.625194154105077	0.100452188027155	0.762435255855183	SDF4
ENST00000535938	34	4	6332	1813	5154.82880182848	1629.78307743569	5300.93006426196	1691.5038669182	2.14699936828806	2.34993074505822	2.36985060274422	0.0820958027192067	0.284070786367436	0.0514992880397615	0.625194154105077	0.0491902126053016	0.689533147598692	SAGE1
ENST00000443698	18	11	4345	1064	3150.1864655733	928.816573031061	3570.15215752072	889.967893372712	0.450652090525508	0.525600759332524	0.457253486077221	0.013370750072117	0.0921827725385032	0.051554390580555	0.625425730592897	0.0154208243954179	0.546268252762476	IFT74
ENST00000503008	31	19	2015	595	1791.55852597282	627.462882411352	1761.49104606748	668.958848012685	0.507692307692308	0.592861119878565	0.638641206399831	0.0103927267498274	0.0785791534743047	0.0516729260678642	0.625642635116991	0.0972099148930486	0.762435255855183	MARCH1
ENST00000335464	36	28	3392	1081	3600.40700982326	1723.34548065911	3302.75517300971	1937.22038233609	0.430099219258295	0.628672642828114	0.762609784766218	0.000252702972667799	0.00645135824340145	0.0517022553148671	0.625642635116991	0.261174223799473	0.844346260442919	TMEM104
ENST00000262962	10	11	2255	661	2324.70545826454	1119.12973574452	2309.51590376845	1063.7837175801	0.327605321507761	0.484505924813655	0.46717413298761	0.00114542074341409	0.0179950263399715	0.0517106329995006	0.625642635116991	0.0397973036376669	0.672461074651375	CCDC94
ENST00000461988	13	13	4714	1415	5103.72038282432	2421.25036539067	4929.78802045585	2420.03281379072	0.3501575853082	0.511951120094478	0.527264262084412	0.0011275054018801	0.017810276411864	0.05171642749959	0.625642635116991	0.0639509515659355	0.714389479350435	POR
ENST00000588790	2	4	2110	572	1889.99848661135	818.408472182164	1910.86631768241	784.428885687132	0.308436018957346	0.373208280954663	0.364203822827025	0.00670295704366205	0.0592179818208515	0.0518592722583335	0.626632359145926	0.0428072424145726	0.680853264891547	CCDC159
ENST00000536776	2	4	1551	429	1226.68715071995	531.213515497504	1187.53190065389	511.197197696054	0.31063829787234	0.373218905956822	0.372188114665239	0.00745989104655415	0.0637603390417389	0.0518704320329894	0.626632359145926	0.0507929142580041	0.689533147598692	C21orf62
ENST00000377403	45	33	5440	1688	5644.23185492013	2660.72342015386	5243.33196531486	2626.08816602724	0.440095155709343	0.653331155982314	0.692292724488022	0.000109041970903739	0.0036056545045503	0.0519209739880488	0.626806751343899	0.0941586660648781	0.762435255855183	H6PD
ENST00000357203	8	0	1101	366	1055.64292938137	497.917085392996	1010.44742532473	444.2824513062	3.65940054495913	4.7733750421445	4.51751068028835	0.102939523082664	0.322326994224262	0.0520744584526863	0.628222792730114	0.0607235873071572	0.708147137564689	C3orf18
ENST00000531323	0	2	637	209	746.865994665692	396.056361358309	673.291773430743	408.708777176561	0.333333333333333	0.333333333333333	0.333333333333333	0.013551170982433	0.0929835289545599	0.0521324348280497	0.628485464315932	0.0695026913906768	0.722495043438413	C11orf83
ENST00000458448	24	2	6122	1627	3960.09660235163	1246.0404306326	4496.66616065396	1251.89583876205	2.45943591418926	2.85052532282705	2.56057599540364	0.0957917474856589	0.308581320532759	0.0522632102617526	0.629624795381003	0.0818368731559204	0.736270938291801	LRRD1
ENST00000396832	34	7	2865	888	3256.13635373254	1469.86315618675	3131.00304434367	1561.79606710393	1.44227748691099	2.04350639382248	2.24497024314076	0.320933392616274	0.605587358241142	0.0523230958913031	0.62990911558462	0.027640496904075	0.608160996520586	CSNK1E
ENST00000215743	10	10	3323	1078	3778.69977724552	1627.50532251136	3485.38692323079	1644.39933172109	0.385823325034881	0.482459195551345	0.519816559809875	0.00799394716378596	0.0667829272200791	0.0524174069590965	0.630292963083492	0.0855200983160825	0.7435088272814	MMP11
ENST00000295756	59	9	1340	343	1046.3333852927	315.323550389218	1111.44719468265	315.734323948549	1.61022388059701	1.87802694002348	1.77604229891311	0.143563481529734	0.391031941050243	0.052429381798765	0.630292963083492	0.0774478726387399	0.734705276551806	TRAT1
ENST00000310454	35	19	5068	1484	4212.69854566122	1324.9864787629	4288.92428467075	1368.91536914959	0.562430939226519	0.600413544359398	0.608555417864106	0.0277500069678268	0.146313328724112	0.0524793047144089	0.630292963083492	0.0593256217119871	0.704175415490556	GPD2
ENST00000394144	31	18	4960	1340	3792.62492427278	1249.16306435428	4011.63013564333	1227.21066645608	0.493421052631579	0.590018797120931	0.551753137932918	0.00815947116620133	0.0677214969412615	0.0525002087914015	0.630292963083492	0.0278245025710686	0.610661649347346	TBC1D23
ENST00000237289	42	26	5582	1537	5119.73489278332	1962.99995838265	5045.05657082303	1980.57721240898	0.465358228167257	0.633465476158307	0.647713615727396	0.00084983452276842	0.01481237682255	0.0526047067141541	0.630850893105932	0.0656286973949418	0.714389479350435	TNFAIP3
ENST00000372027	34	26	6497	2053	7006.48772479684	3250.73680433084	6529.27071258174	3167.9828937331	0.434952884237169	0.621284177837838	0.648025915844136	0.000458732897135632	0.00995450386784322	0.052619360208375	0.630850893105932	0.0781832389297401	0.734705276551806	MMRN2
ENST00000381196	350	99	13306	3911	11328.601489665	3993.31667731513	11672.8932092912	3941.1072849741	1.03874643018187	1.24374525826102	1.19170150708052	0.735907130015823	0.878665447908074	0.0526883024851769	0.631091013098226	0.119475701931998	0.771040217672671	PTPRD
ENST00000416614	33	6	6037	1685	5626.96310205585	2358.70351476465	5899.081316873	2464.78632581474	1.45867152559218	2.11898566586592	2.11260570884481	0.330480577715341	0.612666939105695	0.0527120949880431	0.631091013098226	0.0536882230819081	0.689533147598692	NOP14
ENST00000269576	22	3	4001	1264	4200.64912381169	1774.30848397448	4082.6150930408	1679.56237300198	1.98756560859785	2.57314015625389	2.51266567898042	0.159838190853449	0.415077186718903	0.0528154725115033	0.631892903376773	0.0591999622171415	0.704031031850583	KRT10
ENST00000300658	9	10	2190	699	2274.16101635107	1066.76385467164	2055.90126000263	1087.68898564812	0.352054794520548	0.474701963933676	0.523773922118338	0.0038005257655306	0.0399377283835419	0.0529262667122297	0.632128892302061	0.0984820015882905	0.762435255855183	PGAP3
ENST00000379214	56	12	6609	1959	5324.72554107083	2092.25633811403	5411.85007473747	2050.32783276766	1.35378330248961	1.76955426775094	1.70893085827115	0.305638234722853	0.591081988153416	0.0529420064566932	0.632128892302061	0.0694100465992254	0.722397127675391	LGR4
ENST00000323584	64	34	7672	2174	6198.13347249934	2189.85784897272	6570.92563221611	2134.13344481166	0.54673022493669	0.674622616889853	0.622462709703641	0.00260831863972547	0.0311848564639354	0.0529444360257602	0.632128892302061	0.0191722745186052	0.563625759069724	PHKB
ENST00000439556	5	5	2681	676	2106.38761888069	661.828950137576	2342.9914544092	682.366541419539	0.376787268432177	0.428500775532024	0.409364429582609	0.018530352240471	0.112399341332836	0.0530547306638431	0.632821960357236	0.0378409268900668	0.665384673415354	ZNF625
ENST00000310421	30	18	8499	2508	7233.49871624821	2457.13592852952	7477.91958014222	2336.20019996651	0.518568748026083	0.588981754760599	0.545915455339591	0.0150799192220561	0.0996905551008738	0.053114646409201	0.632821960357236	0.0258839762320279	0.59791989159669	VCPIP1
ENST00000557233	2	4	2223	756	2399.91837544157	1047.07283797655	2336.53930478225	1036.91512727421	0.336032388663968	0.374518075063098	0.377512978301188	0.0201214837150437	0.118196783791465	0.0532432833528913	0.632821960357236	0.056470035560793	0.694826185189068	no_symbol
ENST00000552864	50	9	1611	495	1485.46416600974	531.081669765736	1482.50843987914	517.94778494117	1.63631284916201	1.88759502220888	1.846862854229	0.135050429705697	0.376949347061784	0.053286967783684	0.632821960357236	0.0621429843741581	0.710187282456558	LIN7A
[truncated: 15,902 more rows]
